# Supplementary material for: Transcriptome analysis reveals global regulation in response to CO2 supplementation in oleaginous microalga Coccomyxa subellipsoidea C-169
Source: Biotechnol Biofuels. 2016 Jul 22;9:151. doi: 10.1186/s13068-016-0571-5 (PMC4957332; doi:10.1186/s13068-016-0571-5)
Supplement: Supplementary file 1 — 10.1186/s13068-016-0571-5 Transcriptomic data and DEGs enriched pathways or gene families. [file 13068_2016_571_MOESM1_ESM.xlsx]

## Sheet: Transcripts abundance
Accession	CG1_count	CG2_count	CG3_count	AG1_count	AG2_count	AG3_count	CG1_rpkm	CG2_rpkm	CG3_rpkm	AG1_rpkm	AG2_rpkm	AG3_rpkm	CG_mean_count	AG_mean_count	CG_mean_rpkm	AG_mean_rpkm	log2fold_change	regulation	FDR	significant
102	230	283	379	271.5	298	387	19.9483	24.0973	23.5004	15.8814	18.0673	18.0638	297.33	318.83	22.52	17.34	0.377103	up	0.390892	no
221	33.5	72	79.5	72	89	80.5	4.84927	10.2322	8.22728	7.02917	9.00578	6.27114	61.67	80.5	7.77	7.44	0.062612	up	1	no
258	156	98	117	121	170	151	16.951	10.4544	9.08897	8.86741	12.9128	8.83014	123.67	147.33	12.16	10.2	0.253574	up	0.843504	no
584	107	243	317	11	12	15	20.7723	46.3137	43.9963	1.44023	1.62847	1.56715	222.33	12.67	37.03	1.55	4.57835	up	7.40938e-09	yes
637	239	255	355	242	273	272	35.8022	37.5021	38.0187	24.4493	28.5873	21.928	283	262.33	37.11	24.99	0.570457	up	0.106432	no
810	78	84	130	210	214	230	15.2373	16.11	18.1558	27.6677	29.2232	24.1803	97.33	218	16.5	27.02	-0.711562	down	0.0160453	no
911	38.5	83	144.5	7	8	11	7.66516	16.2234	20.5677	0.939937	1.1134	1.17862	88.67	8.67	14.82	1.08	3.77844	up	2.67719e-05	yes
928	1	3.5	4	8	7.5	9	0.187701	0.644968	0.536765	1.01274	0.984074	0.909135	2.83	8.17	0.46	0.97	-1.07635	down	0.411386	no
1016	120	159	207	185	200	235	27.1434	35.3089	33.4743	28.2225	31.6237	28.6069	162	206.67	31.98	29.48	0.117433	up	0.951804	no
1026	0	1	9	7	8	6	0	0.219676	1.43973	1.05637	1.25132	0.72252	3.33	7	0.55	1.01	-0.876852	down	0.691924	no
1093	192	170	184.5	718	695.5	883.5	37.8634	32.9132	26.0119	95.4954	95.877	93.7656	182.17	765.67	32.26	95.05	-1.55894	down	2.44371e-10	yes
1142	54	62	73	65	96	81	11.2357	12.6649	10.859	9.1214	13.963	9.0701	63	80.67	11.59	10.72	0.112576	up	0.985332	no
1188	66	72	98	108	135	173	17.2088	18.4307	18.268	18.992	24.606	24.2757	78.67	138.67	17.97	22.62	-0.332009	down	0.269758	no
1195	88	99	149	139	148	167	20.733	22.8991	25.0971	22.0869	24.3748	21.1746	112	151.33	22.91	22.55	0.02285	up	0.961925	no
1226	176	213	296	134	193	167	42.7593	50.8043	51.4123	21.9565	32.7774	21.835	228.33	164.67	48.33	25.52	0.921291	up	0.00385485	no
1256	90	89	96	91	102	129	20.0662	19.4812	15.3021	13.6837	15.8973	15.4786	91.67	107.33	18.28	15.02	0.283381	up	0.741885	no
1342	74.5833	140.667	245.167	51.5833	50.4167	52.3333	16.8094	31.1246	39.5029	7.84078	7.94298	6.34757	153.47	51.44	29.15	7.38	1.9818	up	0.00141086	no
1345	50	63	71	62	85	120	9.98666	12.3536	10.1383	8.35184	11.8678	12.8988	61.33	89	10.83	11.04	-0.0277069	down	0.803099	no
1346	108	128.5	193.5	124	130	159.5	23.9936	28.0271	30.7334	18.5795	20.189	19.07	143.33	137.83	27.58	19.28	0.516517	up	0.201538	no
1385	126	121	178	217	194	272	31.1584	29.376	31.4689	36.1913	33.5356	36.1986	141.67	227.67	30.67	35.31	-0.203249	down	0.433361	no
1410	51	77	98	87	99	124.5	14.1882	21.0306	19.4913	16.3236	19.2527	18.64	75.33	103.5	18.24	18.07	0.0135092	up	0.93399	no
1443	53	61	112	165	152	261	16.3101	18.4295	24.6408	34.2455	32.6981	43.2254	75.33	192.67	19.79	36.72	-0.891794	down	0.00318088	no
1459	16	40	34	6	11	15	4.18058	10.2608	6.35116	1.05732	2.00913	2.10924	30	10.67	6.93	1.73	2.00208	up	0.0112628	no
1473	249	129	122	180	218	263	57.0473	29.0154	19.9827	27.813	34.9134	32.4273	166.67	220.33	35.35	31.72	0.156317	up	1	no
1550	140	153	233	224	242	264	30.6656	32.9016	36.4868	33.0911	37.0542	31.1204	175.33	243.33	33.35	33.76	-0.0176281	down	0.882608	no
1587	100	73	108	177	172	206	21.9812	15.7535	16.972	26.2401	26.429	24.369	93.67	185	18.24	25.68	-0.493539	down	0.0823147	no
1606	26	31	43	37	35	30	5.84923	6.84684	6.91594	5.61393	5.50418	3.63216	33.33	34	6.54	4.92	0.410632	up	0.535168	no
1634	88	70	118	93	105	105	25.5064	19.919	24.4515	18.1798	21.2743	16.3785	92	101	23.29	18.61	0.323633	up	0.555538	no
1688	101	97	107	142	178	185	26.3347	24.8303	19.9457	24.971	32.4434	25.9596	101.67	168.33	23.7	27.79	-0.229679	down	0.375576	no
1698	0	1	0	0	0	0	0	0.24326	0	0	0	0	0.33	0	0.08	0	inf	up	0.987478	no
1729	106	122	104	135	104	178	28.1688	31.8292	19.7584	24.1956	19.3195	25.4566	110.67	139	26.59	22.99	0.209877	up	0.92423	no
1762	150	118	168	220	257	350	37.0933	28.6477	29.701	36.6916	44.426	46.5791	145.33	275.67	31.81	42.57	-0.420357	down	0.0998072	no
1824	118	207	269	56	69	73	37.8066	65.1117	61.6162	12.1008	15.4538	12.5871	198	66	54.84	13.38	2.03515	up	1.59962e-06	yes
1836	111.5	103	150.5	113.5	104	145	29.6304	26.8722	28.5928	20.3422	19.3195	20.7371	121.67	120.83	28.37	20.13	0.495019	up	0.281262	no
1880	126	101	155	130	106	185	35.0532	27.5855	30.828	24.3916	20.614	27.6979	127.33	140.33	31.16	24.23	0.362901	up	0.529775	no
1971	80	76	124	120	124	176	21.9619	20.4831	24.3365	22.2178	23.7958	26.0022	93.33	140	22.26	24.01	-0.109182	down	0.679481	no
2050	70	65	93	83	76	111	19.6494	17.913	18.6635	15.7134	14.913	16.7685	76	90	18.74	15.8	0.246196	up	0.780014	no
2098	84	79	133	113	113	118	22.6606	20.923	25.6509	20.5594	21.3094	17.1314	98.67	114.67	23.08	19.67	0.230646	up	0.709622	no
2352	172	236	301	152	160	204	46.3002	62.3691	57.9266	27.5955	30.1074	29.5531	236.33	172	55.53	29.09	0.932744	up	0.00424972	no
2407	28	59	76	64	33	69	8.19188	16.9465	15.8963	12.6283	6.74899	10.8641	54.33	55.33	13.68	10.08	0.440573	up	0.537241	no
2460	166	271	297	1867	1613	2440	47.781	76.5807	61.1168	362.436	324.55	377.969	244.67	1973.33	61.83	354.98	-2.52136	down	2.3785e-24	yes
2514	52	45	66	55	61	79	15.5047	13.1727	14.0689	11.0602	12.7142	12.6767	54.33	65	14.25	12.15	0.230006	up	0.83137	no
2628	23	16	32	37	48	54	5.58786	3.81628	5.55808	6.06261	8.15189	7.06042	23.67	46.33	4.99	7.09	-0.506746	down	0.279287	no
2635	37	64	94	54	67	68	11.6451	19.7753	21.1507	11.4623	14.7406	11.5177	65	63	17.52	12.57	0.479018	up	0.311124	no
2833	19.5	32.5	42	16	21.5	14.5	5.54875	9.0792	8.54412	3.07058	4.2766	2.22048	31.33	17.33	7.72	3.19	1.27504	up	0.016286	no
2897	40	74	98	115	122	170	10.3003	18.7079	18.0415	19.9723	21.9608	23.559	70.67	135.67	15.68	21.83	-0.477387	down	0.142441	no
3077	84	133	185	278	269	346	23.0093	35.7667	36.2287	51.358	51.5081	51.0057	134	297.67	31.67	51.29	-0.695561	down	0.0131093	no
3089	74	69	80	129	121	168	25.0622	22.9424	19.3702	29.4657	28.6465	30.6207	74.33	139.33	22.46	29.58	-0.397264	down	0.164621	no
3156	123	128	171	132	105	167	31.9374	32.6292	31.7429	23.1157	19.0582	23.3361	140.67	134.67	32.1	21.84	0.5556	up	0.195771	no
3171	19	20	29	36	21	32	7.73869	7.99736	8.4444	9.88908	5.97905	7.01427	22.67	29.67	8.06	7.63	0.0790968	up	1	no
3520	48	57	85	87	80	144	17.1908	20.0417	21.7637	21.0143	20.0284	27.7547	63.33	103.67	19.67	22.93	-0.221239	down	0.47692	no
3542	58	67	104	72	99	85	20.7127	23.4902	26.5522	17.3413	24.7141	16.3361	76.33	85.33	23.59	19.46	0.277664	up	0.625237	no
3548	94	73	96	146	121	182	29.8106	22.7284	21.7656	31.2274	26.8242	31.0622	87.67	149.67	24.77	29.7	-0.261869	down	0.322342	no
3563	22	9	37	37	32	35	18.5266	7.44079	22.2757	21.0143	18.8375	15.8621	22.67	34.67	16.08	18.57	-0.207706	down	0.779014	no
3622	0	0	0.5	0	0	0	0	0	0.121394	0	0	0	0.17	0	0.04	0	inf	up	1	no
3634	62	66	62	64	75	99	21.2873	22.2472	15.2187	14.82	18.0007	18.2929	63.33	79.33	19.58	17.04	0.200455	up	0.933515	no
3641	106	101	98	101	111	139	39.9129	37.3363	26.3809	25.6489	29.2166	28.167	101.67	117	34.54	27.68	0.319424	up	0.687702	no
3701	0	0	1	0	0	0	0	0	0.21839	0	0	0	0.33	0	0.07	0	inf	up	0.987478	no
3721	30	32	60	37	39	50	11.1946	11.7231	16.0065	9.31173	10.1731	10.041	40.67	42	12.97	9.84	0.398448	up	0.518342	no
3730	19	14	20	32	31	46	7.47015	5.4039	5.62164	8.48527	8.51995	9.73313	17.67	36.33	6.17	8.91	-0.530155	down	0.267273	no
3787	87	102	167	158	158	176	24.4766	28.1731	33.5896	29.9798	31.0733	26.6479	118.67	164	28.75	29.23	-0.0238879	down	0.903927	no
3789	281	155	204	162	193	209	185.302	100.348	96.1747	72.049	88.9672	74.1717	213.33	188	127.27	78.4	0.698967	up	0.31143	no
3814	170	117	163	157	183	245	52.575	35.5238	36.0392	32.7469	39.5622	40.777	150	195	41.38	37.7	0.134369	up	1	no
3880	89	70	109	37	50	56	36.2496	27.9908	31.7393	10.1638	14.2358	12.275	89.33	47.67	31.99	12.22	1.38838	up	0.00029002	yes
3892	86	85	111	141	141	224	33.9193	32.9132	31.2988	37.5065	38.8747	47.5461	94	168.67	32.71	41.31	-0.336759	down	0.215531	no
3943	69	48	77	89	93	120	27.2143	18.5863	21.7118	23.6743	25.6407	25.4711	64.67	100.67	22.5	24.93	-0.147958	down	0.602105	no
4001	130	71	101	108	105	147	53.6502	28.7667	29.7993	30.0602	30.2912	32.6486	100.67	120	37.41	31	0.271156	up	0.835316	no
4003	283	173	206	97	113	122	122.47	73.5008	63.7334	28.3109	34.1838	28.4133	220.67	110.67	86.57	30.3	1.51455	up	0.0114754	no
4078	61	53	95	140	137	136	25.8593	22.058	28.7918	40.0272	40.5983	31.0274	69.67	137.67	25.57	37.22	-0.541626	down	0.105128	no
4172	3	2	2.5	3.5	5.5	4	0.946584	0.619542	0.563943	0.744811	1.21311	0.67923	2.5	4.33	0.71	0.88	-0.309684	down	0.803225	no
4217	46	44	51	28	32	35	19.7015	18.5011	15.616	8.08798	9.58057	8.06731	47	31.67	17.94	8.58	1.06413	up	0.0299302	no
4249	66	108	147	212	176	285	25.3102	40.661	40.302	54.8312	47.1806	58.8187	107	224.33	35.42	53.61	-0.597938	down	0.0380141	no
4384	89	73	107.5	102.5	115.5	145	29.2675	23.568	25.2733	22.7332	26.5508	25.6615	89.83	121	26.04	24.98	0.059956	up	0.977167	no
4424	76	76	102	41	61	72	29.6933	29.1515	28.4906	10.8036	16.66	15.1389	84.67	58	29.11	14.2	1.03562	up	0.0102691	no
4428	4	6	7	11	8	13	1.83285	2.69911	2.29309	3.39937	2.56245	3.20574	5.67	10.67	2.28	3.06	-0.424498	down	0.684243	no
4465	123	405	597	208	215	226	54.5549	176.355	189.304	62.2203	66.6602	53.9456	375	216.33	140.07	60.94	1.20069	up	0.129454	no
4494	18	19	31	22	28	31	5.63669	5.84129	6.94018	4.64638	6.12928	5.22435	22.67	27	6.14	5.33	0.204103	up	0.889554	no
4542	142	150	169	168	173	191	45.8497	47.5491	39.0114	36.5845	39.0475	33.1894	153.67	177.33	44.14	36.27	0.28331	up	0.664326	no
4616	98	159	226	43	57	55	35.5061	56.5558	58.5386	10.5072	14.4361	10.724	161	51.67	50.2	11.89	2.07794	up	2.10013e-07	yes
4708	96	86	127	163	128	221	45.3213	39.8596	42.8639	51.899	42.2416	56.149	103	170.67	42.68	50.1	-0.23125	down	0.381722	no
4775	132	81	111	389	409	432	64.5162	38.8672	38.786	128.228	139.739	113.631	108	410	47.39	127.2	-1.42444	down	5.61146e-08	yes
4820	92	146	168	63	67	79	34.1259	53.1682	44.5515	15.7607	17.3728	15.7704	135.33	69.67	43.95	16.3	1.43099	up	2.9432e-05	yes
4871	1	6	62	48	43	254	0.468547	2.75999	20.7684	15.1682	14.0839	64.0481	23	115	8	31.1	-1.95884	down	0.344351	no
4914	120	42	69	316	338	450	49.8534	17.1303	20.4937	88.5403	98.159	100.611	77	368	29.16	95.77	-1.71558	down	1.0967e-10	yes
4945	119	182	259	150	207	211	47.3846	71.1484	73.7306	40.283	57.6183	45.216	186.67	189.33	64.09	47.71	0.425808	up	0.279359	no
5003	56	62	92	68	49	73	24.4894	26.6186	28.7631	20.0558	14.9791	17.1803	70	63.33	26.62	17.41	0.612594	up	0.189842	no
5038	200	112	177	259	241	289	76.4623	42.0377	48.378	66.7817	64.4071	59.4613	163	263	55.63	63.55	-0.192029	down	0.411501	no
5055	57	77	87	89	91	131	22.9907	30.4909	25.0873	24.2107	25.6577	28.4359	73.67	103.67	26.19	26.1	0.00496625	up	0.873558	no
5160	45	67	106	97	99	124	15.6226	22.8359	26.309	22.7118	24.0257	23.1676	72.67	106.67	21.59	23.3	-0.109967	down	0.762758	no
5302	65	95	104	78	85	110	25.3956	36.4394	29.0493	20.5532	23.2147	23.1289	88	91	30.29	22.3	0.441798	up	0.40645	no
5325	2	0	4	1	0	0	0.753073	0	1.07677	0.253949	0	0	2	0.33	0.61	0.08	2.93074	up	0.380535	no
5329	148	147	211	82	100	106	61.8985	60.3586	63.0897	23.1298	29.236	23.8585	168.67	96	61.78	25.41	1.28174	up	9.99918e-05	yes
5483	35	30	37	22	38	42	16.6495	14.0106	12.5832	7.05824	12.6362	10.7523	34	34	14.41	10.15	0.505591	up	0.493152	no
5505	47	50	54	90	84	106	21.3787	22.3284	17.5604	27.61	26.7093	25.9483	50.33	93.33	20.42	26.76	-0.390095	down	0.228863	no
5539	76	73	75	110	113	133	31.1584	29.3824	21.9826	30.4154	32.3847	29.3449	74.67	118.67	27.51	30.71	-0.158752	down	0.518447	no
5564	44	71	60	60	67	93	25.7459	40.7865	25.0994	23.6781	27.405	29.2858	58.33	73.33	30.54	26.79	0.189005	up	0.942345	no
5625	24	31	41	49	47	67	9.80723	12.4366	11.9778	13.5043	13.4256	14.7343	32	54.33	11.41	13.89	-0.283748	down	0.491669	no
5658	35	60	67	44	52	60	11.5708	19.4737	15.8353	9.81039	12.017	10.6749	54	52	15.63	10.83	0.529285	up	0.332672	no
5722	41	64	66	114	86	108	20.522	31.4499	23.6177	38.484	30.0908	29.0923	57	102.67	25.2	32.56	-0.369677	down	0.264073	no
5855	37	38	46	53	73	110	15.5267	15.6554	13.8005	15.0001	21.4142	24.8422	40.33	78.67	14.99	20.42	-0.445982	down	0.189069	no
5863	242	129	128	194	226	220	117.359	61.4179	44.3781	63.4517	76.6143	57.4174	166.33	213.33	74.39	65.83	0.176363	up	1	no
5937	0	0	0	0	0	1	0	0	0	0	0	0.325602	0	0.33	0	0.11	-inf	down	1	no
5974	37	36	46	79	91	110	18.5198	17.6905	16.4608	26.6688	31.8403	29.6311	39.67	93.33	17.56	29.38	-0.742542	down	0.0315075	no
6072	114	69	108	239	254	304	48.1635	28.6197	32.6208	68.1006	75.0147	69.1203	97	265.67	36.47	70.75	-0.95602	down	0.000473323	yes
6187	63	45	60	35	46	42	25.0061	17.5356	17.0261	9.36943	12.7633	8.97168	56	41	19.86	10.37	0.93745	up	0.0451948	no
6192	165	161	210	178	179	239	75.8839	72.6934	69.0466	55.211	57.5464	59.1538	178.67	198.67	72.54	57.3	0.340242	up	0.532006	no
6198	43	36	43	87	131	119	28.8131	23.6825	20.5991	39.3171	61.3611	42.9129	40.67	112.33	24.36	47.86	-0.974306	down	0.00330499	no
6218	82	91	97	169	149	237	37.2991	40.6377	31.5438	51.8455	47.3773	58.0165	90	185	36.49	52.41	-0.522341	down	0.054524	no
6243	180	64	93	530	503	709	84.3385	29.4399	31.1526	167.482	164.748	178.78	112.33	580.67	48.31	170.34	-1.81802	down	5.09544e-13	yes
6302	99	111	175	130	90	137	48.0106	52.8479	60.6732	42.5192	30.5101	35.7554	128.33	119	53.84	36.26	0.570299	up	0.154515	no
6316	74	30	38	168	142	218	35.6096	14.1729	13.073	54.5236	47.7665	56.4561	47.33	176	20.95	52.92	-1.33686	down	2.39695e-05	yes
6317	38	11	15	101	81	119	21.4302	6.0903	6.04771	38.4153	31.9321	36.1167	21.33	100.33	11.19	35.49	-1.6652	down	3.97052e-06	yes
6353	36	36	56	62	65	74	19.0119	18.665	21.1431	22.0828	23.9958	21.0317	42.67	67	19.61	22.37	-0.189976	down	0.632354	no
6402	1115	895	1043	1295	1258	1673	477.548	376.329	319.362	374.069	376.636	385.618	1017.67	1408.67	391.08	378.77	0.0461417	up	0.856345	no
6434	31	32	30	85	62	87	14.4166	14.6101	9.97422	26.6599	20.1554	21.774	31	78	13	22.86	-0.814314	down	0.0223575	no
6454	30	41	52	42	41	53	15.0161	20.1476	18.6079	14.1783	14.3456	14.2768	41	45.33	17.92	14.27	0.328585	up	0.673384	no
6458	122	53	92	261	270	385	80.8792	34.495	43.6036	116.696	125.124	137.359	89	305.33	52.99	126.39	-1.25409	down	2.68088e-06	yes
6492	44	43	45	123	106	155	22.2922	21.3881	16.2993	42.0286	37.541	42.262	44	128	19.99	40.61	-1.02256	down	0.00115963	no
6632	40	49	63	53	66	66	22.059	26.5293	24.8384	19.7125	25.4431	19.588	50.67	61.67	24.48	21.58	0.181909	up	0.879	no
6636	62	73	120	64	72	72	47.9955	55.4798	66.4122	33.414	38.962	29.9958	85	69.33	56.63	34.12	0.730949	up	0.0662204	no
6657	20	35	32	173	188	218	10.0918	17.3384	11.5437	58.8741	66.3125	59.1989	29	193	12.99	61.46	-2.24225	down	2.57772e-12	yes
6661	30	17	23	15	16	21	18.4188	10.2469	10.0954	6.21112	6.86687	6.93868	23.33	17.33	12.92	6.67	0.953847	up	0.176963	no
6667	63	102	133	24	37	39	31.2825	49.7238	47.2139	8.03734	12.8429	10.4218	99.33	33.33	42.74	10.43	2.03485	up	4.95842e-08	yes
6698	164	72	114	195	258	301	78.0149	33.6255	38.77	62.5617	85.7932	77.0582	116.67	251.33	50.14	75.14	-0.583619	down	0.105338	no
6824	65	68	99	119	87	126	31.6452	32.5018	34.4578	39.0735	29.6083	33.013	77.33	110.67	32.87	33.9	-0.0445138	down	0.824071	no
6933	45	63	57	53	39	64	34.1982	47.004	30.9687	27.1648	20.7184	26.1752	55	52	37.39	24.69	0.598726	up	0.300192	no
6943	50	51	55	181	187	216	39.9467	40.0022	31.4145	97.5279	104.436	92.8716	52	194.67	37.12	98.28	-1.4047	down	2.43932e-06	yes
6968	35	51	63	69	58	81	19.8281	28.3652	25.5159	26.3634	22.9689	24.6954	49.67	69.33	24.57	24.68	-0.00644454	down	0.90693	no
6994	27	59	98	66	54	69	15.5792	33.4223	40.4264	25.6841	21.7808	21.4264	61.33	63	29.81	22.96	0.376674	up	0.557107	no
6996	27	24	41	20	34	39	13.4604	11.7465	14.6129	6.72458	11.8488	10.4635	30.67	31	13.27	9.68	0.455089	up	0.5298	no
7019	44	49	55	60	51	65	21.338	23.3293	19.0687	19.6243	17.2891	16.9642	49.33	58.67	21.25	17.96	0.242675	up	0.82787	no
7070	23	35	30	25	38	33	12.1465	18.1466	11.3267	8.90437	14.0283	9.37898	29.33	32	13.87	10.77	0.36495	up	0.696828	no
7085	46	27	39	161	176	242	22.6606	13.0581	13.7352	53.491	60.6075	64.1577	37.33	193	16.48	59.42	-1.85023	down	1.60158e-09	yes
7241	130	157	251	143	158	194	83.5173	99.023	115.283	61.9597	70.9561	67.074	179.33	165	99.27	66.66	0.574536	up	0.117803	no
7303	14	23	27	58	49	65	8.11567	13.0896	11.1897	22.6759	19.856	20.2782	21.33	57.33	10.8	20.94	-0.95523	down	0.0250693	no
7387	1218	622	670	3343	3336	4821	747.801	374.915	294.084	1384.25	1431.74	1592.92	836.67	3833.33	472.27	1469.64	-1.63778	down	9.4683e-13	yes
7432	16	31	31	6	18	13	8.67016	16.492	12.0095	2.1928	6.81835	3.79114	26	12.33	12.39	4.27	1.53687	up	0.00965591	no
7444	43	22	26	47	62	43	36.9603	18.5649	15.9771	27.2461	37.2527	19.8909	30.33	50.67	23.83	28.13	-0.239331	down	0.626881	no
7484	0	1	0	0	0	1	0	0.624284	0	0	0	0.342214	0.33	0.33	0.21	0.11	0.932886	up	1	no
7490	20	9	18	12	15	20	18.3285	8.09733	11.793	7.41681	9.60919	9.86382	15.67	15.67	12.74	8.96	0.507795	up	0.651552	no
7527	33	32	43	61	75	84	17.728	16.8772	16.5148	22.1012	28.1649	24.2854	36	73.33	17.04	24.85	-0.544321	down	0.14684	no
7612	23	24	23	30	44	28	13.9833	14.325	9.99692	12.3011	18.6996	9.16132	23.33	34	12.77	13.39	-0.0683974	down	0.859271	no
7635	378	657	921	588	630	807	217.104	370.462	378.174	227.768	252.939	249.441	652	675	321.91	243.38	0.403447	up	0.331422	no
7659	5	4	5	2	5	6	3.05474	2.39921	2.1839	0.82409	2.13538	1.97276	4.67	4.33	2.55	1.64	0.636801	up	0.803225	no
7678	24	20	28	18	16	23	14.1763	11.5981	11.8241	7.17076	6.60651	7.31138	24	19	12.53	7.03	0.83379	up	0.229076	no
7682	59	42	82	25	33	32	44.2975	30.9585	44.0147	12.6592	17.3197	12.9299	61	30	39.76	14.3	1.4753	up	0.000451703	yes
7699	32	38	34	26	41	35	19.267	22.4622	14.6353	10.5579	17.2563	11.341	34.67	34	18.79	13.05	0.525915	up	0.456409	no
7743	58	86	102	41	47	55	39.5013	57.5023	49.664	18.8325	22.3759	20.1588	82	47.67	48.89	20.46	1.25673	up	0.00132472	no
7764	50	51	76	71	74	88	42.9771	43.0368	46.7023	41.159	44.463	40.707	59	77.67	44.24	42.11	0.0711885	up	1	no
7782	40	30	38	48	52	54	23.7397	17.4799	16.1234	19.2131	21.5734	17.2476	36	51.33	19.11	19.34	-0.01726	down	0.875287	no
7866	43	91	100	80	87	96	24.9267	51.7894	41.4433	31.2771	35.2546	29.9493	78	87.67	39.39	32.16	0.292562	up	0.651552	no
7871	26	53	51	83	71	83	21.3189	42.6649	29.8964	45.8997	40.6958	36.6259	43.33	79	31.29	41.07	-0.392383	down	0.283639	no
7910	38	23	35	29	38	35	24.5393	14.5817	16.1586	12.6304	17.1538	12.1637	32	34	18.43	13.98	0.398692	up	0.63051	no
7990	43	48	64	86	103	125	30.4502	33.3708	32.4011	41.0734	50.987	47.6378	51.67	104.67	32.07	46.57	-0.538177	down	0.108944	no
7993	43	22	38	26	44	46	29.1263	14.63	18.4017	11.8776	20.8338	16.7685	34.33	38.67	20.72	16.49	0.329433	up	0.752856	no
8006	191	123	132	131	181	181	119.623	75.6293	59.1035	55.3341	79.2428	61.007	148.67	164.33	84.79	65.19	0.379243	up	0.689375	no
8016	104.5	66	78.5	63.5	68	98.5	84.5728	52.4398	45.4194	34.66	38.4701	42.9012	83	76.67	60.81	38.68	0.652721	up	0.30547	no
8070	71	72	97	101	102	143	45.1479	44.9484	44.0969	43.3152	45.3397	48.9366	80	115.33	44.73	45.86	-0.0359936	down	0.80195	no
8072	52	28	28	50	41	58	38.8081	20.5154	14.9394	25.1668	21.3896	23.2951	36	49.67	24.75	23.28	0.0883375	up	0.952395	no
8121	76	44	56	141	170	184	48.5751	27.6094	25.5886	60.7798	75.9537	63.2903	58.67	165	33.92	66.67	-0.974902	down	0.000920233	yes
8173	0	0	1	0	0	0	0	0	0.567535	0	0	0	0.33	0	0.19	0	inf	up	0.987478	no
8175	21	29	45	50	49	65	13.7753	18.6759	21.1033	22.1203	22.4687	22.9464	31.67	54.67	17.85	22.51	-0.334642	down	0.459866	no
8240	308	419	480	140	116	143	225.807	301.581	251.585	69.2236	59.4489	56.421	402.33	133	259.66	61.7	2.07328	up	4.09104e-13	yes
8244	36	32	49	50	45	79	25.3492	22.1215	24.6669	23.745	22.15	29.937	39	58	24.05	25.28	-0.0719596	down	0.780228	no
8290	65.5	31	38	80.5	85.5	102.5	47.4622	22.0532	19.6855	39.3407	43.3084	39.9714	44.83	89.5	29.73	40.87	-0.459123	down	0.214609	no
8295	23	29	37	32	49	76	21.0777	26.0914	24.2413	19.7782	31.39	37.4825	29.67	52.33	23.8	29.55	-0.312197	down	0.427496	no
8365	27	18	27	42	51	70	22.1389	14.49	15.8275	23.2263	29.2322	30.8893	24	54.33	17.49	27.78	-0.667516	down	0.100645	no
8410	1	0	1	2	0	1	0.649133	0	0.464078	0.875596	0	0.349344	0.67	1	0.37	0.41	-0.148099	down	1	no
8444	60	31	47	38	27	38	62.3168	31.6096	34.8987	26.6181	19.6028	21.2401	46	34.33	42.94	22.49	0.933039	up	0.162022	no
8449	10	16	14	31	23	26	7.28851	11.4489	7.29498	15.2384	11.7183	10.1984	13.33	26.67	8.68	12.39	-0.513409	down	0.372224	no
8481	22	47	74	33	31	50	17.9212	37.5876	43.0956	18.13	17.6524	21.9196	47.67	38	32.87	19.23	0.773413	up	0.192187	no
8543	36	30	63	39	50	47	37.7043	30.847	47.1722	27.5482	36.6065	26.4914	43	45.33	38.57	30.22	0.351975	up	0.555725	no
8577	45.5	45.5	44	449	292	600	35.2225	34.5799	24.3511	234.42	158.013	249.965	45	447	31.38	214.13	-2.77057	down	1.34625e-11	yes
8587	190	346	475	486	445	594	148.002	264.603	264.525	255.324	242.312	249.012	337	508.33	225.71	248.88	-0.14098	down	0.591759	no
8646	18	9	21	19	15	34	16.2566	7.97998	13.5592	11.5731	9.46993	16.5255	16	22.67	12.6	12.52	0.00918917	up	0.945269	no
8654	168	140	180	159	119	195	119.648	97.8877	91.6488	76.372	59.2439	74.7395	162.67	157.67	103.06	70.12	0.555587	up	0.206351	no
8671	10	3	13	10	12	12	7.46309	2.19808	6.93616	5.03337	6.26036	4.81969	8.67	11.33	5.53	5.37	0.0423574	up	1	no
8690	19	24	35	60	70	94	26.9095	33.3708	35.4387	57.3117	69.3027	71.6472	26	74.67	31.91	66.09	-1.05042	down	0.00711933	no
8699	7	3	5	8	11	15	6.8159	2.8678	3.48059	5.25358	7.48716	7.86023	5	11.33	4.39	6.87	-0.646089	down	0.475598	no
8713	21	23	37	26	37	38	15.8625	17.0562	19.9807	13.2454	19.5368	15.4473	27	33.67	17.63	16.08	0.132765	up	0.952793	no
8729	18	32	40	17	31	30	14.1988	24.7817	22.5577	9.04413	17.0938	12.7356	30	26	20.51	12.96	0.662262	up	0.283639	no
8743	24	16	21	26	24	23	18.8126	12.3129	11.7683	13.7452	13.1507	9.70252	20.33	24.33	14.3	12.2	0.229134	up	0.906891	no
8761	0	0	1	1	1	1	0	0	0.330011	0.311323	0.322679	0.248422	0.33	1	0.11	0.29	-1.39855	down	0.971267	no
8764	34	30	38	28	37	62	24.3537	21.0965	19.4593	13.5264	18.5262	23.8999	34	42.33	21.64	18.65	0.214525	up	0.939173	no
8780	6	15	20	7	8	14	8.49774	20.8568	20.2507	6.68637	7.9203	10.6709	13.67	9.67	16.54	8.43	0.972355	up	0.265161	no
8782	65	59	84	88	82	115	70.4451	62.7758	65.0839	64.322	62.1227	67.074	69.33	95	66.1	64.51	0.0351275	up	0.935464	no
8819	62	61	97	81	68	108	45.9957	44.4282	51.4464	40.5276	35.2642	43.119	73.33	85.67	47.29	39.64	0.254578	up	0.743683	no
8821	16	26	34	14	20	23	13.0336	20.7931	19.8007	7.69151	11.3887	10.083	25.33	19	17.88	9.72	0.879319	up	0.166781	no
8855	34	14	14	360	335	451	27.5165	11.1236	8.10027	196.497	189.522	196.431	20.67	382	15.58	194.15	-3.6394	down	6.22423e-32	yes
8935	8	8	13	3	11	13	11.0785	10.8764	12.8704	2.80191	10.6484	9.68846	9.67	9	11.61	7.71	0.590565	up	0.654987	no
9007	184	316	409	514	430	519	179.161	302.075	284.712	337.542	292.68	271.964	303	487.67	255.32	300.73	-0.236162	down	0.38154	no
9026	32	31	72	58	55	76	28.4877	27.0939	45.8244	34.8237	34.227	36.4116	45	63	33.8	35.15	-0.0565014	down	0.912795	no
9046	98	102	101	92	106	109	83.089	84.9026	61.2204	52.6072	62.8236	49.7351	100.33	102.33	76.4	55.06	0.472568	up	0.3646	no
9061	5	3	14	1	5	2	5.2367	3.0847	10.4827	0.706363	3.66065	1.12729	7.33	2.67	6.27	1.83	1.77662	up	0.118039	no
9065	64	61	105	108	93	148	61.8337	57.86	72.5257	70.3735	62.8099	76.9531	76.67	116.33	64.07	70.05	-0.128736	down	0.664041	no
9085	40	23	38	57	59	69	42.9771	24.261	29.1889	41.304	44.3127	39.8974	33.67	61.67	32.14	41.84	-0.380513	down	0.320002	no
9105	28	25	27	24	22	41	27.0522	23.7131	18.6495	15.6386	14.8582	21.3181	26.67	29	23.14	17.27	0.422121	up	0.701951	no
9113	72.6321	67.2357	112.832	389.857	375.481	468.663	69.1023	62.801	76.7457	250.155	249.719	239.962	84.23	411.33	69.55	246.61	-1.82611	down	3.10001e-11	yes
9178	9	10	20	21	22	12	8.9024	9.71108	14.1433	14.0095	15.212	6.388	13	18.33	10.92	11.87	-0.120347	down	0.959443	no
9180	13.4536	22.2083	31.75	15.319	20.9214	15.7143	14.8386	24.0478	25.0356	11.3954	16.1305	9.3276	22.47	17.32	21.31	12.28	0.79522	up	0.225087	no
9230	22.4655	34.406	48.1452	29.6714	37.519	34.6619	24.7783	37.2557	37.9636	22.0717	28.9273	20.5744	35.01	33.95	33.33	23.86	0.482227	up	0.468376	no
9232	23.3655	36.606	50.8786	30.5714	39.2857	36.6952	25.771	39.638	40.1189	22.7411	30.2894	21.7814	36.95	35.52	35.18	24.94	0.496294	up	0.404265	no
9239	270	368	551	87	84	109	303.163	405.661	442.304	65.8827	65.9312	65.8654	396.33	93.33	383.71	65.89	2.54188	up	7.25e-17	yes
9247	17.4488	24.556	35.0452	18.3214	26.8357	19.8286	19.2452	26.5899	27.6339	13.6287	20.6904	11.7697	25.68	21.66	24.49	15.36	0.673015	up	0.28592	no
9280	0	0	2	0	0	0	0	0	1.59112	0	0	0	0.67	0	0.53	0	inf	up	0.7769	no
9286	154	240	364	285	238	335	176.088	269.416	297.555	219.783	190.233	206.145	252.67	286	247.69	205.39	0.27017	up	0.556217	no
9291	13.4488	19.756	32.2119	20.0881	20.069	18.2952	14.8334	21.3923	25.3998	14.9429	15.4733	10.8596	21.81	19.48	20.54	13.76	0.577956	up	0.40043	no
9295	17.4488	24.556	35.0452	18.3214	26.8357	19.8286	19.2452	26.5899	27.6339	13.6287	20.6904	11.7697	25.68	21.66	24.49	15.36	0.673015	up	0.28592	no
9312	12	8	8	18	23	40	14.6628	9.59683	6.98847	14.8336	19.6455	26.3035	9.33	27	10.42	20.26	-0.959279	down	0.0785157	no
9336	8	20	34	1	4	1	8.74621	21.4666	26.5746	0.737344	3.05696	0.588368	20.67	2	18.93	1.46	3.69663	up	0.000349598	yes
9381	13	6	19	50	48	63	14.089	6.38398	14.7214	36.5466	36.3645	36.7449	12.67	53.67	11.73	36.55	-1.63967	down	0.000503138	yes
9408	13	19	36	37	34	36	16.7035	23.9674	33.0692	32.0631	30.5381	24.8934	22.67	35.67	24.58	29.16	-0.246506	down	0.721334	no
9418	37	41	66	12	20	21	40.0995	43.6239	51.1374	8.77119	15.1519	12.2483	48	17.67	44.95	12.06	1.89809	up	4.22816e-05	yes
9431	32	9	16	37	42	40	34.3817	9.49342	12.2901	26.8114	31.5447	23.1289	19	39.67	18.72	27.16	-0.536903	down	0.347757	no
9432	45	28	41	54	59	74	49.1975	30.0532	32.0458	39.8166	45.0902	43.5392	38	62.33	37.1	42.82	-0.206866	down	0.534856	no
9438	55	53	76	15	13	28	61.7554	58.424	61.0075	11.3591	10.2036	16.9196	61.33	18.67	60.4	12.83	2.23503	up	4.02965e-07	yes
9466	6	19	22	11	9	16	7.1904	22.3542	18.8487	8.89067	7.53952	10.3191	15.67	12	16.13	8.92	0.854631	up	0.301793	no
9473	34	40	55	42	30	60	48.7074	56.2573	56.3295	40.5793	30.0425	46.2579	43	44	53.76	38.96	0.464539	up	0.490845	no
9476	167	91	184	207	173	250	189.216	101.225	149.045	158.18	137.021	152.441	147.33	210	146.5	149.21	-0.0264436	down	0.803732	no
9481	3	2	13	1	1	0	3.6301	2.37592	11.246	0.816089	0.845858	0	6	0.67	5.75	0.55	3.38606	up	0.0814521	no
9490	0	0	0	0	1	0	0	0	0	0	0.845858	0	0	0.33	0	0.28	-inf	down	1	no
9502	43	46	85	67	63	78	46.6021	48.9439	65.8587	48.9725	47.7284	45.4936	58	69.33	53.8	47.4	0.182719	up	0.819066	no
9514	17	15	16	16	26	35	20.7723	17.9941	13.9769	13.1854	22.2079	23.0156	16	25.67	17.58	19.47	-0.147318	down	0.73033	no
9523	24	22	20	27	19	44	38.8468	34.9599	23.1436	29.4746	21.498	38.328	22	30	32.32	29.77	0.118568	up	0.986319	no
9560	16	28	20	43	39	49	20.1428	34.6068	18.0006	36.5097	34.3213	33.1982	21.33	43.67	24.25	34.68	-0.516119	down	0.228195	no
9567	30	32	47	49	49	53	48.5585	50.8508	54.3875	53.491	55.4421	46.1678	36.33	50.33	51.27	51.7	-0.0120494	down	0.935053	no
9572	2	14	24	6	0	3	2.70943	18.6199	23.2443	5.48199	0	2.18719	13.33	3	14.86	2.56	2.53722	up	0.0878679	no
9576	5	13	12	6	10	10	5.61412	14.3304	9.63276	4.54363	7.84895	6.0427	10	8.67	9.86	6.15	0.681001	up	0.562524	no
9602	14	7	14	16	14	14	31.1584	15.295	22.2757	24.0163	21.7808	16.7685	11.67	14.67	22.91	20.86	0.135238	up	1	no
9603	1	0	0	0	0	1	1.2219	0	0	0	0	0.657588	0.33	0.33	0.41	0.22	0.89812	up	1	no
9606	25	27	33	19	28	27	30.2509	32.0749	28.5476	15.5057	23.684	17.5825	28.33	24.67	30.29	18.92	0.678929	up	0.305543	no
9668	3	1	7	1	1	2	6.92409	2.26592	11.5504	1.55662	1.6134	2.48422	3.67	1.33	6.91	1.88	1.87795	up	0.327805	no
9677	44	75	80	70	78	68	56.5348	94.608	73.487	60.6598	70.058	47.0209	66.33	72	74.88	59.25	0.337765	up	0.568082	no
9732	12	29	19	35	29	34	19.1744	45.4927	21.7046	37.718	32.392	29.2374	20	32.67	28.79	33.12	-0.202135	down	0.653123	no
9735	13	8	17	8	9	13	21.042	12.7127	19.6721	8.73322	10.1832	11.3242	12.67	10	17.81	10.08	0.821192	up	0.392004	no
9740	9	10	9	2	4	1	12.4634	13.5955	8.9103	1.86794	3.87215	0.745266	9.33	2.33	11.66	2.16	2.43246	up	0.0199632	no
9750	66	49	52	26	35	31	95.649	69.7165	53.8762	25.4126	35.4572	24.1778	55.67	30.67	73.08	28.35	1.36613	up	0.00374715	no
9768	2	3	5	0	0	0	3.07737	4.53184	5.50019	0	0	0	3.33	0	4.37	0	inf	up	0.0465707	no
9785	13	13	20	16	20	23	25.3162	24.8543	27.8447	21.0143	27.226	24.1047	15.33	19.67	26.01	24.12	0.108836	up	1	no
9790	14	21	34	40	26	40	22.9588	33.8099	39.8619	44.2406	29.8054	35.3021	23	35.33	32.21	36.45	-0.17841	down	0.767977	no
9815	0	1	1	0	0	1	0	1.88246	1.37082	0	0	1.03191	0.67	0.33	1.08	0.34	1.66742	up	0.955803	no
9822	12.7692	12.3462	18.5769	7.80769	9.38462	11.1154	20.4035	19.3676	21.2213	8.41401	10.4823	9.55837	14.56	9.44	20.33	9.48	1.10065	up	0.16942	no
9824	12.7692	12.3462	18.5769	7.80769	9.38462	11.1154	20.4035	19.3676	21.2213	8.41401	10.4823	9.55837	14.56	9.44	20.33	9.48	1.10065	up	0.16942	no
9825	12.7692	12.3462	18.5769	7.80769	9.38462	11.1154	20.4035	19.3676	21.2213	8.41401	10.4823	9.55837	14.56	9.44	20.33	9.48	1.10065	up	0.16942	no
9827	12.7692	12.3462	18.5769	7.80769	9.38462	11.1154	20.4035	19.3676	21.2213	8.41401	10.4823	9.55837	14.56	9.44	20.33	9.48	1.10065	up	0.16942	no
9828	12.7692	12.3462	18.5769	7.80769	9.38462	11.1154	20.4035	19.3676	21.2213	8.41401	10.4823	9.55837	14.56	9.44	20.33	9.48	1.10065	up	0.16942	no
9830	12.7692	12.3462	18.5769	7.80769	9.38462	11.1154	20.4035	19.3676	21.2213	8.41401	10.4823	9.55837	14.56	9.44	20.33	9.48	1.10065	up	0.16942	no
9849	12.7692	12.3462	18.5769	7.80769	9.38462	11.1154	20.4035	19.3676	21.2213	8.41401	10.4823	9.55837	14.56	9.44	20.33	9.48	1.10065	up	0.16942	no
9852	39.5	34.5	62.5	76.5	112	74.5	72.3974	62.0795	81.8961	94.5644	143.497	73.4854	45.5	87.67	72.12	103.85	-0.52603	down	0.233434	no
9853	39.5	34.5	62.5	76.5	112	74.5	72.3974	62.0795	81.8961	94.5644	143.497	73.4854	45.5	87.67	72.12	103.85	-0.52603	down	0.233434	no
9894	21	18	26	14	30	17	44.3611	37.3301	39.2657	19.9458	44.3	19.3264	21.67	20.33	40.32	27.86	0.5333	up	0.479879	no
9899	43	40	71.5	77.5	153.5	79	90.8346	82.9557	107.981	110.414	226.668	89.8109	51.5	103.33	93.92	142.3	-0.599431	down	0.410692	no
9901	12.7692	12.3462	18.5769	7.80769	9.38462	11.1154	20.4035	19.3676	21.2213	8.41401	10.4823	9.55837	14.56	9.44	20.33	9.48	1.10065	up	0.16942	no
9916	14	15	15	26	12	24	34.8974	36.7079	26.7309	43.7098	20.9096	32.1955	14.67	20.67	32.78	32.27	0.0226223	up	0.951808	no
9917	25	22	43	29	22	36	53.7214	46.4123	66.0591	42.0286	33.0468	41.6321	30	29	55.4	38.9	0.510116	up	0.452478	no
9918	19	12	27	8	8	8	40.8282	25.3158	41.479	11.5941	12.017	9.25158	19.33	8	35.87	10.95	1.71185	up	0.0116992	no
9992	2	4	3	16	21	13	4.98534	9.78877	5.34618	26.8983	36.5918	17.4392	3	16.67	6.71	26.98	-2.00751	down	0.0165694	no
9998	0	1	0	0	1	0	0	1.69944	0	0	1.21005	0	0.33	0.33	0.57	0.4	0.510962	up	1	no
10165	41	39	62	45	49	44	9.46292	8.83708	10.2303	7.00477	7.90564	5.46529	47.33	46	9.51	6.79	0.486034	up	0.374573	no
10278	73	81	138	125	114	165	22.1909	24.1735	29.9908	25.6272	24.2245	26.9932	97.33	134.67	25.45	25.61	-0.0090416	down	0.908574	no
10317	174	159	189	208	211	267	56.182	50.402	43.6282	45.2951	47.6244	46.3957	174	228.67	50.07	46.44	0.108578	up	1	no
10321	46	57	99	164	166	231	14.8527	18.0687	22.8528	35.7134	37.4676	40.1401	67.33	187	18.59	37.77	-1.02271	down	0.000925016	yes
10340	46	41	41	83	100	101	18.2005	15.9262	11.5975	22.1484	27.6582	21.5063	42.67	94.67	15.24	23.77	-0.641279	down	0.0520993	no
10349	1390	566	870	455	447	525	449.976	179.885	201.35	99.3403	101.154	91.4645	942	475.67	277.07	97.32	1.50944	up	0.11338	no
10354	2	4	12	2	1	5	0.696277	1.36715	2.98669	0.469593	0.243361	0.936787	6	2.67	1.68	0.55	1.61096	up	0.238911	no
10367	36	28	34	52	67	65	14.4736	11.0518	9.77259	14.0999	18.8299	14.0639	32.67	61.33	11.77	15.66	-0.41197	down	0.277662	no
10544	260	238	295	527	444	659	142.126	127.726	115.287	194.29	169.661	193.867	264.33	543.33	128.38	185.94	-0.534417	down	0.0251372	no
10582	49	67	128	33	45	39	22.5352	30.2513	42.0855	10.2357	14.467	9.65271	81.33	39	31.62	11.45	1.46549	up	0.00149372	no
10602	20	20	19	105	148	144	9.93096	9.74977	6.74485	35.1634	51.3715	38.4807	19.67	132.33	8.81	41.67	-2.2418	down	1.7197e-10	yes
10686	105	53	80	166	176	224	69.6092	34.495	37.9162	74.2207	81.5623	79.9179	79.33	188.67	47.34	78.57	-0.730919	down	0.00843736	no
10765	65.5	62	80	54.5	77	64	40.6144	37.7428	35.4639	22.7916	33.3756	21.3569	69.17	65.17	37.94	25.84	0.554114	up	0.248599	no
10772	72	30	31	67	91	84	53.4144	21.8499	16.4416	33.5228	47.1918	33.537	44.33	80.67	30.57	38.08	-0.316917	down	0.532006	no
10804	4	5	4	14	13	22	3.30155	4.05164	2.36034	7.79338	7.50069	9.77236	4.33	16.33	3.24	8.36	-1.36751	down	0.0756813	no
10830	25	21	30	22	21	6	20.6347	17.0169	17.7026	12.2467	12.1165	2.66519	25.33	16.33	18.45	9.01	1.03402	up	0.0740645	no
10876	12	19	20	20	13	17	14.956	23.2483	17.8206	16.8114	11.326	11.4026	17	16.67	18.67	13.18	0.502372	up	0.604463	no
10924	13	7	14	28	35	29	15.8847	8.39723	12.2298	23.0745	29.8953	19.07	11.33	30.67	12.17	24.01	-0.980306	down	0.0839705	no
10967	2	6	10	1	1	1	3.83488	11.2947	13.7082	1.29319	1.34036	1.03191	6	1	9.61	1.22	2.97766	up	0.0396837	no
10986	43	40	71.5	77.5	153.5	79	90.8346	82.9557	107.981	110.414	226.668	89.8109	51.5	103.33	93.92	142.3	-0.599431	down	0.410692	no
10993	28	20	38	43	40	37	60.1679	42.193	58.3778	62.3183	60.0851	42.7886	28.67	40	53.58	55.06	-0.03931	down	0.931733	no
10998	29	43	54	44	44	56	17.1297	24.9358	22.8036	17.5285	18.1679	17.8016	42	48	21.62	17.83	0.27806	up	0.745366	no
11010	179	141	171	134	143	170	25.0105	19.3416	17.0814	12.6274	13.9671	12.7832	163.67	149	20.48	13.13	0.641349	up	0.117021	no
11011	33	27	40	47	50	56	14.1337	11.353	12.2478	13.5763	14.9696	12.9077	33.33	51	12.58	13.82	-0.135626	down	0.724767	no
11014	97	97	141	134	109	154	39.2515	38.5353	40.7907	36.5703	30.8326	33.537	111.67	132.33	39.53	33.65	0.232341	up	0.755692	no
11028	63	83	120	98	102	140	22.1181	28.608	30.1193	23.2045	25.0326	26.4517	88.67	113.33	26.95	24.9	0.11414	up	0.962712	no
11034	64	132	203	71	107	96	8.49473	17.2007	19.2629	6.35576	9.92779	6.8574	133	91.33	14.99	7.71	0.959198	up	0.0843918	no
11046	134	172	199	223	192	265	43.1548	54.3821	45.8178	48.4361	43.224	45.9292	168.33	226.67	47.78	45.86	0.0591705	up	0.961925	no
11048	160	126	136	186	197	242	39.8827	30.8346	24.236	31.2693	34.3266	32.4638	140.67	208.33	31.65	32.69	-0.0466439	down	0.674882	no
11051	51	66	90	72	65	87	23.455	29.7998	29.5914	22.3325	20.8967	21.533	69	74.67	27.62	21.59	0.35535	up	0.548681	no
11052	136	145	206	161	243	183	32.8492	34.384	35.5721	26.2272	41.029	23.7879	162.33	195.67	34.27	30.35	0.17525	up	0.794122	no
11063	149	111	170	263	259	309	56.6171	41.4083	46.1814	67.3995	68.7956	63.1886	143.33	277	48.07	66.46	-0.467349	down	0.0798464	no
11065	39	51	68	49	63	82	34.7193	44.5739	43.2786	29.42	39.2055	39.2862	52.67	64.67	40.86	35.97	0.183895	up	0.892566	no
11092	149	102	130	129	133	171	46.195	31.0465	28.8144	26.9736	28.8244	28.5315	127	144.33	35.35	28.11	0.330627	up	0.632354	no
11104	86	93	126	119	128	189	47.218	50.1297	49.4581	44.0652	49.1268	55.8457	101.67	145.33	48.94	49.68	-0.0216511	down	0.814459	no
11115	173	218	318.5	181.5	183.5	231	45.9736	56.8751	60.5102	32.5296	34.0877	33.0364	236.5	198.67	54.45	33.22	0.71288	up	0.0360254	no
11131	88	78	89	130	150	195	22.8972	19.925	16.5557	22.813	27.2829	27.3057	85	158.33	19.79	25.8	-0.382599	down	0.160435	no
11132	856	1218	1699	196.5	245.5	284	241.372	337.181	342.502	37.3693	48.3909	43.0973	1257.67	242	307.02	42.95	2.8376	up	4.14298e-20	yes
11140	136	87	149	140	167	195	36.6094	22.992	28.6746	25.4169	31.4246	28.2493	124	167.33	29.43	28.36	0.05343	up	0.960729	no
11144	116	90	116	113	117	132	62.3168	47.4671	44.5515	40.9417	43.9372	38.1628	107.33	120.67	51.45	41.01	0.327195	up	0.614598	no
11147	131	142	196	150	127	164	53.8845	57.3435	57.6376	41.6125	36.517	36.3041	156.33	147	56.29	38.14	0.561574	up	0.159855	no
11155	112	80	128	67	69	72	29.2028	20.4786	23.8602	11.7821	12.5764	10.1032	106.67	69.33	24.51	11.49	1.09299	up	0.00314007	no
11157	38	34	28	22	27	36	14.9403	13.1237	7.8703	5.83362	7.4206	7.61723	33.33	28.33	11.98	6.96	0.783469	up	0.240128	no
11161	409	333	423	921	923	1261	109.624	87.6253	81.055	166.488	172.935	181.893	388.33	1035	92.77	173.77	-0.905449	down	0.000118981	no
11172	161	195	247	382	417	533	25.6599	30.5117	28.1438	41.0612	46.4584	45.7166	201	444	28.11	44.41	-0.659801	down	0.00978327	no
11180	1	1	2	81	66	118	0.459902	0.451512	0.657587	25.1241	21.2182	29.2056	1.33	88.33	0.52	25.18	-5.59762	down	7.92115e-21	yes
11187	317	336	544	341	333	367	128.275	133.483	157.377	93.0633	94.1951	79.9225	399	347	139.71	89.06	0.649586	up	0.0413951	no
11190	66	58	76	130	98	167	41.5445	35.8427	34.2012	55.1891	43.1217	56.5725	66.67	131.67	37.2	51.63	-0.472907	down	0.110488	no
11191	275	414	611	356	447	444	39.1258	57.8275	62.1483	34.1602	44.4568	33.9964	433.33	415.67	53.03	37.54	0.49838	up	0.136158	no
11195	640	1123	1727	343	390	483	159.531	274.82	307.762	57.6632	67.9562	64.7934	1163.33	405.33	247.37	63.47	1.96252	up	6.63879e-05	yes
11197	30	26	49	75	85	102	13.3536	11.362	15.593	22.5153	26.4482	24.4341	35	87.33	13.44	24.47	-0.864481	down	0.0204078	no
11214	100	110	142	58	61	75	38.948	42.0611	39.5395	15.2354	16.6079	15.7205	117.33	64.67	40.18	15.85	1.34199	up	0.000179449	yes
11218	84	48	74	124	115	144	53.6883	30.1193	33.8134	53.4518	51.3804	49.5315	68.67	127.67	39.21	51.45	-0.391949	down	0.183816	no
11236	51	54	79	76	102	101	23.1139	24.027	25.5969	23.2304	32.3148	24.6344	61.33	93	24.25	26.73	-0.140475	down	0.680257	no
11238	69	56	97	100	69	96	39.63	31.5767	39.8295	38.736	27.7028	29.6733	74	88.33	37.01	32.04	0.208041	up	0.804054	no
11248	156	229	270	383	357	412	73.6471	106.138	91.1281	121.947	117.815	104.676	218.33	384	90.3	114.81	-0.34645	down	0.186523	no
11255	107	120	240	93	75	80	64.7369	71.2775	103.809	37.9482	31.7197	26.0481	155.67	82.67	79.94	31.91	1.32491	up	0.000490321	yes
11258	263.917	250.833	403.333	258.167	270.25	307.417	24.8061	23.1462	27.1027	16.3656	17.7565	15.5503	306.03	278.61	25.02	16.56	0.595379	up	0.0818465	no
11263	11	23	34	22	31	42	5.73627	11.7752	12.6757	7.73748	11.3005	11.7871	22.67	31.67	10.06	10.28	-0.03121	down	0.951491	no
11270	36	42	57	135	104	146	17.1252	19.6149	19.385	43.3119	34.5833	37.3771	45	128.33	18.71	38.42	-1.03805	down	0.00155372	no
11277	86	79	102	127	143	188	22.4236	20.2226	19.0136	22.3332	26.0641	26.3806	89	152.67	20.55	24.93	-0.278744	down	0.311124	no
11298	102	94	126	177	210	275	28.3764	25.6737	25.0602	33.2101	40.8391	41.1726	107.33	220.67	26.37	38.41	-0.542584	down	0.0471103	no
11301	2	3	5	2	2	2	1.06982	1.57545	1.91208	0.721521	0.74784	0.575742	3.33	2	1.52	0.68	1.16046	up	0.589129	no
11312	48	59	81	88	96	131	18.7536	22.6308	22.6249	23.1882	26.2189	27.5445	62.67	105	21.34	25.65	-0.265399	down	0.414208	no
11314	15	36	49	12	23	13	7.63063	17.9794	17.8206	4.11709	8.17893	3.55903	33.33	16	14.48	5.29	1.45272	up	0.0298611	no
11333	149	78	69	181	142	205	84.7964	43.5801	28.0735	69.4719	56.4909	62.7861	98.67	176	52.15	62.92	-0.270851	down	0.474226	no
11335	39	32	58	84	80	119	21.042	16.9503	22.3722	30.5663	30.1726	34.5532	43	94.33	20.12	31.76	-0.658581	down	0.0622188	no
11354	2499	1766	2167	4705	5002	6519	2831.45	1964.43	1755.33	3595.36	3961.74	3975.05	2144	5408.67	2183.74	3844.05	-0.815826	down	0.000219515	no
11364	70	53	93	154	120	181	22.3129	16.5858	21.1933	33.1069	26.7386	31.0496	72	151.67	20.03	30.3	-0.597155	down	0.0516688	no
11369	67	88	164	71	72	69	30.146	38.8724	52.7541	21.5454	22.6458	16.708	106.33	70.67	40.59	20.3	0.999645	up	0.00922167	no
11385	130	111	157	369	334	463	55.8702	46.8342	48.2385	106.956	100.342	107.087	132.67	388.67	50.31	104.79	-1.05858	down	5.3749e-05	yes
11390	149	127	176	80	83	107	128.072	107.17	108.153	46.3764	49.8706	49.496	150.67	90	114.46	48.58	1.23641	up	0.000343176	yes
11395	60	71	101	156	126	190	12.4219	14.4311	14.9492	21.7823	18.2351	21.1695	77.33	157.33	13.93	20.4	-0.550374	down	0.0719713	no
11397	107	39	33	113	171	139	16.6906	5.9725	3.6801	11.8879	18.6459	11.6687	59.67	141	8.78	14.07	-0.680329	down	0.26594	no
11398	86	125	182	165	133	241	18.0143	25.7058	27.255	23.31	19.4746	27.1678	131	179.67	23.66	23.32	0.0208823	up	0.926224	no
11403	323	299	418	279	295	392	107.638	97.8223	99.5857	62.7058	68.7203	70.3021	346.67	322	101.68	67.24	0.596644	up	0.100574	no
11411	163	176	179	443	402	480	94.9312	100.632	74.5301	174.006	163.662	150.446	172.67	441.67	90.03	162.7	-0.853737	down	0.000706682	no
11422	136	334	470	125	172	206	35.6846	86.0381	88.1651	22.1203	31.5478	29.0889	313.33	167.67	69.96	27.59	1.34238	up	0.0368862	no
11426	44	107	157	55	35	54	27.6963	66.1236	70.6524	23.3492	15.4006	18.2929	102.67	48	54.82	19.01	1.52794	up	0.0228671	no
11448	427	466.5	663	756	595	809	267.43	286.838	296.861	319.333	260.494	272.678	518.83	720	283.71	284.17	-0.00233725	down	0.86113	no
11455	69	78	112	158	163	207	28.9553	32.1349	33.6011	44.7173	47.8152	46.7485	86.33	176	31.56	46.43	-0.55696	down	0.063417	no
11457	706	772	1084	854	824	1050	67.3231	72.2736	73.9003	54.9234	54.927	53.885	854	909.33	71.17	54.58	0.382897	up	0.333138	no
11458	32	60	65	38	56	86	11.2982	20.7977	16.4071	9.04865	13.8213	16.341	52.33	60	16.17	13.07	0.307061	up	0.737241	no
11469	53	42	63	57	39	72	21.9454	17.0734	18.6495	15.9178	11.2884	16.0443	52.67	56	19.22	14.42	0.414537	up	0.545638	no
11483	47	74	83	119	132	150	6.36715	9.84197	8.03864	10.8726	12.5003	10.936	68	133.67	8.08	11.44	-0.50166	down	0.113195	no
11485	83	39	49	97	146	169	29.222	13.4803	12.3335	23.0326	35.9322	32.0212	57	137.33	18.35	30.33	-0.724965	down	0.0690146	no
11504	35	21	32	88	79	108	15.3598	9.04772	10.0398	26.0459	24.235	25.507	29.33	91.67	11.48	25.26	-1.13773	down	0.00131651	no
11508	35	18	20	57	47	83	14.939	7.54272	6.10295	16.4084	14.0233	19.0655	24.33	62.33	9.53	16.5	-0.791918	down	0.0304107	no
11511	142	124	196	251	260	294	48.3551	41.4552	47.7164	57.6458	61.8909	53.8791	154	268.33	45.84	57.81	-0.334712	down	0.22622	no
11516	57	86	124	103	104	148	25.8331	38.2652	40.1774	31.4832	32.9485	36.098	89	118.33	34.76	33.51	0.0528364	up	1	no
11521	120	96	137	124	147	191	26.0105	20.4287	21.2298	18.1271	22.2733	22.2802	117.67	154	22.56	20.89	0.110955	up	1	no
11538	139	145	198	197	186	238	18.7287	19.1807	19.0729	17.9019	17.5189	17.2579	160.67	207	18.99	17.56	0.112947	up	0.981154	no
11556	117	91	92	173	107	156	124.634	95.1686	70.0639	124.29	79.6769	89.4319	100	145.33	96.62	97.8	-0.0175126	down	0.790706	no
11561	121	57	80	141	184	196	47.8751	22.1413	22.6293	37.6256	50.8911	41.7349	86	173.67	30.88	43.42	-0.491687	down	0.173812	no
11562	52	37	55	112	117	133	11.7408	8.20164	8.87802	17.0551	18.4664	16.1609	48	120.67	9.61	17.23	-0.842314	down	0.00930553	no
11571	56	54	81	92	89	89	18.8635	17.8579	19.5063	20.9007	20.9567	16.134	63.67	90	18.74	19.33	-0.0447207	down	0.864659	no
11573	42	16	28	59	58	75	15.1289	5.65825	7.21065	14.3335	14.6045	14.5392	28.67	64	9.33	14.49	-0.635109	down	0.0861357	no
11577	151	99	136	207	201	236	58.8115	37.855	37.8688	54.3745	54.7244	49.467	128.67	214.67	44.85	52.86	-0.237068	down	0.333135	no
11586	193	201	273	373	432	476	39.6281	40.5178	40.0743	51.6529	62.0054	52.5984	222.33	427	40.07	55.42	-0.467884	down	0.0694799	no
11591	24	52	45	39	60	65	12.6211	26.8468	16.9183	13.8322	22.0565	18.3958	40.33	54.67	18.8	18.09	0.0555403	up	0.980308	no
11603	0	1	1	1	0	0	0	0.119375	0.0869298	0.082007	0	0	0.67	0.33	0.07	0.03	1.22239	up	0.956179	no
11605	91	104	146	155	155	235	19.7935	22.2084	22.7034	22.738	23.5674	27.5085	113.67	181.67	21.57	24.6	-0.189632	down	0.471704	no
11622	91	80	96	110	134	154	23.1936	20.0179	17.4926	18.9086	23.8743	21.1235	89	132.67	20.23	21.3	-0.0743571	down	0.690518	no
11624	69	84	116	52	46	82	18.695	22.3439	22.4695	9.50212	8.71234	11.9567	89.67	60	21.17	10.06	1.07339	up	0.00672383	no
11629	18	21	28	32	35	41	16.8677	19.3199	18.7585	20.2243	22.9272	20.6769	22.33	36	18.32	21.28	-0.216079	down	0.667	no
11631	47	44	68	75	84	110	36.3837	33.4399	37.6336	39.1571	45.4557	45.8269	53	89.67	35.82	43.48	-0.279587	down	0.414208	no
11640	63	67	94	106	97	133	33.4124	34.8855	35.6412	37.9152	35.9616	37.961	74.67	112	34.65	37.28	-0.105547	down	0.693283	no
11654	57	73	111	93	87	112	26.6072	33.4541	37.0428	29.2784	28.3885	28.1359	80.33	97.33	32.37	28.6	0.178642	up	0.833768	no
11684	2	2	4	12	24	18	1.06071	1.04136	1.51665	4.29228	8.8977	5.13758	2.67	18	1.21	6.11	-2.33617	down	0.00618162	no
11696	90	172	213	212	244	332	19.5079	36.6015	33.0068	30.9915	36.9706	38.7279	158.33	262.67	29.71	35.56	-0.259307	down	0.343345	no
11703	99	146	206	170	162	210	90.7259	131.357	134.965	105.072	103.779	103.57	150.33	180.67	119.02	104.14	0.19268	up	0.777934	no
11707	174	199	244	353	335	418	59.5776	66.8944	59.7284	81.517	80.1822	77.0245	205.67	368.67	62.07	79.57	-0.358328	down	0.157349	no
11717	0	0	0	1	0	0	0	0	0	0.383823	0	0	0	0.33	0	0.13	-inf	down	1	no
11728	66	55	56	118	88	160	48.6735	39.8212	29.5253	58.6908	45.366	63.502	59	122	39.34	55.85	-0.50556	down	0.0763827	no
11742	246	218	299	209	231	296	114.402	99.5313	99.4097	65.5521	75.0951	74.0817	254.33	245.33	104.45	71.58	0.545184	up	0.167294	no
11745	48	45	67	80	59	66	40.6967	37.457	40.6116	45.7454	34.9679	30.1148	53.33	68.33	39.59	36.94	0.0999522	up	0.987478	no
11749	184	430	578	149	120	177	20.0635	46.0321	45.0582	10.9576	9.14681	10.3868	397.33	148.67	37.05	10.16	1.86657	up	0.00319971	no
11750	0	1	2	3	2	2	0	0.441732	0.643343	0.910367	0.629049	0.484288	1	2.33	0.36	0.67	-0.896164	down	0.874165	no
11753	145	144	191	181	187	260	37.8865	36.9388	35.6786	31.8959	34.1553	36.5602	160	209.33	36.83	34.2	0.106885	up	1	no
11765	111	108	171	97	135	157	17.9201	17.1177	19.7365	10.5616	15.2353	13.6407	130	129.67	18.26	13.15	0.473624	up	0.27794	no
11790	273	233	275	421	424	554	98.338	82.3982	70.8189	102.278	106.764	107.396	260.33	466.33	83.85	105.48	-0.331087	down	0.146097	no
11792	51	114	178	133	106	149	15.6946	34.442	39.1613	27.604	22.8027	24.6766	114.33	129.33	29.77	25.03	0.250201	up	0.728722	no
11799	14	28	43	18	14	34	9.13544	17.9375	20.0598	7.92162	6.386	11.9399	28.33	22	15.71	8.75	0.844328	up	0.189811	no
11826	17	47	44	4	4	6	6.2134	16.8648	11.4972	0.986008	1.02197	1.18019	36	4.67	11.53	1.06	3.44326	up	0.000255957	yes
11831	86	209	279	84	78	107	28.3558	67.6539	65.7665	18.6794	17.9778	18.9865	191.33	89.67	53.93	18.55	1.53967	up	0.0143528	no
11832	594	526	646	1283	1048	1448	666.958	579.83	518.563	971.58	822.57	874.983	588.67	1259.67	588.45	889.71	-0.596415	down	0.00924599	no
11833	495	318	385	1309	1333	1678	143.808	90.7001	79.9642	256.482	270.712	262.355	399.33	1440	104.82	263.18	-1.32814	down	1.21214e-08	yes
11840	65	52	72	61	58	69	22.379	17.5765	17.7221	14.1643	13.959	12.7848	63	62.67	19.23	13.64	0.495515	up	0.372938	no
11853	79	72	81	174	156	250	15.3365	13.7226	11.242	22.7819	21.1702	26.1191	77.33	193.33	13.43	23.36	-0.798581	down	0.00407723	no
11872	134	96	115	200	193	254	91.2617	64.1887	55.9937	91.8658	91.8842	93.0972	115	215.67	70.48	92.28	-0.388804	down	0.124254	no
11877	50	35	63	23	43	34	13.147	9.03499	11.8428	4.07873	7.9036	4.81121	49.33	33.33	11.34	5.6	1.01792	up	0.0275686	no
11883	16	10	16	29	32	31	9.82333	6.02757	7.0229	12.0082	13.7337	10.2428	14	30.67	7.62	11.99	-0.653969	down	0.232631	no
11897	173	336	389	244	231	321	35.8166	68.2937	57.5765	34.0697	33.4311	35.7653	299.33	265.33	53.9	34.42	0.647038	up	0.14355	no
11899	80	75	85	110	143	124	20.9029	19.2389	15.8779	19.3843	26.1187	17.4364	80	125.67	18.67	20.98	-0.168293	down	0.541466	no
11918	86	140	171	97	133	136	27.0669	43.2585	38.4763	20.5898	29.2611	23.0355	132.33	122	36.27	24.3	0.57782	up	0.145242	no
11964	94	43	70	108	96	119	21.6554	9.72544	11.529	16.7804	15.46	14.7538	69	107.67	14.3	15.66	-0.131069	down	0.663784	no
11965	590	409	549	1117	1074	1302	170.612	116.114	113.498	217.847	217.101	202.622	516	1164.33	133.41	212.52	-0.671732	down	0.00359516	no
11967	89	94	138	139	149	209	34.1304	35.3902	37.8345	35.9506	39.9427	43.1337	107	165.67	35.79	39.68	-0.148855	down	0.571205	no
11972	52	53	75	62	62	82	16.5753	16.5858	17.0914	13.3288	13.815	14.0667	60	68.67	16.75	13.74	0.285779	up	0.712075	no
11974	110	138	183	167	165	198	46.951	57.8275	55.8419	48.0738	49.2307	45.4817	143.67	176.67	53.54	47.6	0.169656	up	0.855639	no
11988	121	163	244	219	192	227	34.9089	46.1681	50.3267	42.6123	38.7215	35.2449	176	212.67	43.8	38.86	0.172645	up	0.790706	no
11995	43	96	190	27	27	53	7.40227	16.2245	23.3834	3.13473	3.24908	4.91011	109.67	35.67	15.67	3.76	2.0592	up	0.0185958	no
12008	8	11	14	7	13	15	2.51785	3.39888	3.15011	1.48586	2.86011	2.54068	11	11.67	3.02	2.3	0.392915	up	0.79421	no
12011	342	468	625	136	135	172	149.037	200.225	194.718	39.9713	41.1247	40.3382	478.33	147.67	181.33	40.48	2.16334	up	1.01484e-14	yes
12044	4455	1346.5	2143	3539	3272	4466	625.978	185.747	215.274	335.376	321.384	337.714	2648.17	3759	342.33	331.49	0.0464224	up	0.929525	no
12072	29	36	36	52	69	101	9.6641	11.7779	8.57676	11.6871	16.0736	18.1136	33.67	74	10.01	15.29	-0.611146	down	0.0826694	no
12077	34	67	93	31	28	24	13.2423	25.619	25.8956	8.14304	7.62329	5.03055	64.67	27.67	21.59	6.93	1.63944	up	0.00142316	no
12079	20	22	15	27	45	37	3.06602	3.31108	1.64397	2.79157	4.82233	3.05257	19	36.33	2.67	3.56	-0.415037	down	0.354375	no
12080	107	77	133	53	48	71	45.0533	31.83	40.0361	15.0508	14.1281	16.0887	105.67	57.33	38.97	15.09	1.36877	up	0.000199724	yes
12084	91	61	89	112	132	168	28.2834	18.6133	19.776	23.4773	28.679	28.1008	80.33	137.33	22.22	26.75	-0.26768	down	0.329404	no
12091	4	1	0	184	233	226	0.964283	0.236672	0	29.9159	39.2645	29.3205	1.67	214.33	0.4	32.83	-6.35887	down	7.20543e-41	yes
12097	77	119	166	237	221	262	16.4048	24.8902	25.2839	34.0539	32.9133	30.04	120.67	240	22.19	32.34	-0.54341	down	0.0650013	no
12098	122	97	130	140	207	188	20.3824	15.91	15.5273	15.7748	24.175	16.9034	116.33	178.33	17.27	18.95	-0.13393	down	0.582417	no
12101	51	56	92	94	74	126	67.6203	72.8951	87.2072	84.0572	68.5865	89.9076	66.33	98	75.91	80.85	-0.0909578	down	0.752856	no
12117	88	49	62	122	148	156	32.3533	17.6862	16.2961	30.2507	38.0362	30.8659	66.33	142	22.11	33.05	-0.579951	down	0.0456868	no
12119	360.5	778	1116	483.5	452	533.5	97.8876	207.398	216.643	88.5439	85.7947	77.9607	751.5	489.67	173.98	84.1	1.04874	up	0.0500219	no
12124	214	260	312	211	249	315	79.6167	94.9657	82.9855	52.9435	64.7574	63.0695	262	258.33	85.86	60.26	0.510785	up	0.202543	no
12125	44	59	74	95	58	92	72.1563	94.9897	86.7582	105.072	66.4889	81.1948	59	81.67	84.63	84.25	0.00649248	up	0.916307	no
12150	80	134	154	112	137	153	32.0601	52.7209	44.1217	30.2714	38.3791	32.9978	122.67	134	42.97	33.88	0.342896	up	0.509533	no
12164	118	84	139	206	158	243	44.0322	30.7731	37.0818	51.8437	41.214	48.7993	113.67	202.33	37.3	47.29	-0.34236	down	0.210348	no
12171	49	52	105	11	17	23	29.5026	30.7377	45.1972	4.46681	7.15506	7.45266	68.67	17	35.15	6.36	2.46643	up	9.12894e-09	yes
12173	45	46	72	21	28	34	23.7649	23.8498	27.184	7.47967	10.3367	9.6632	54.33	27.67	24.93	9.16	1.44446	up	0.00109788	no
12177	4.41667	0.75	2.91667	3.16667	3.33333	2.75	1.06473	0.177504	0.502676	0.514857	0.561724	0.356776	2.69	3.08	0.58	0.48	0.273018	up	1	no
12193	190	189	243	298	285	441	41.0405	40.0797	37.5252	43.4126	43.0332	51.2645	207.33	341.33	39.55	45.9	-0.214816	down	0.339377	no
12194	110	72	84	221	255	306	26.3648	16.9421	14.3936	35.7243	42.724	39.4704	88.67	260.67	19.23	39.31	-1.03154	down	0.000124362	yes
12196	204	129	149	581	491	723	67.2626	41.7577	35.1226	129.199	113.168	128.292	160.67	598.33	48.05	123.55	-1.36249	down	2.8198e-08	yes
12206	368	324	366	711	776	930	180.571	156.081	128.393	235.294	266.172	245.586	352.67	805.67	155.01	249.02	-0.6839	down	0.0034536	no
12218	7	11	22	9	14	18	2.94742	4.54715	6.62252	2.55579	4.1207	4.07882	13.33	13.67	4.71	3.59	0.391743	up	0.71213	no
12244	91	85	108	127	159	226	17.584	16.1249	14.9196	16.5508	21.4769	23.5019	94.67	170.67	16.21	20.51	-0.339443	down	0.205232	no
12245	33	67	75	98	85	141	18.4435	36.7628	29.9674	36.9399	33.2085	42.41	58.33	108	28.39	37.52	-0.402277	down	0.218367	no
12248	393.5	388	548	1012	946	1368	68.7844	66.5856	68.4831	119.307	115.594	128.692	443.17	1108.67	67.95	121.2	-0.834844	down	0.000503408	no
12255	187	132	228	125	167	177	26.335	18.2503	22.9553	11.8725	16.4402	13.4148	182.33	156.33	22.51	13.91	0.694444	up	0.0554087	no
12268	145	137	213	147	92	165	40.2491	37.3347	42.2694	27.5198	17.8516	24.6486	165	134.67	39.95	23.34	0.775391	up	0.0328843	no
12278	37	35	40	34	32	50	54.8981	50.9832	42.43	34.0232	33.1898	39.925	37.33	38.67	49.44	35.71	0.469351	up	0.546389	no
12315	23	17	24	25	35	38	19.6341	14.2474	14.6471	14.3934	20.8857	17.4576	21.33	32.67	16.18	17.58	-0.119723	down	0.776561	no
12331	57	65	76	179	162	225	17.4548	19.5415	16.6384	36.9687	34.6781	37.0802	66	188.67	17.88	36.24	-1.01924	down	0.000521988	yes
12339	100.5	103.5	147.5	153	177.5	184.5	20.6014	20.8293	21.6163	21.1526	25.4349	20.3539	117.17	171.67	21.02	22.31	-0.0859278	down	0.73256	no
12361	35	31	42	39	42	50	13.0996	11.3908	11.2382	9.84454	10.9885	10.0712	36	43.67	11.91	10.3	0.209529	up	0.893045	no
12364	90	91	90	94	113	117	25.2636	25.0782	18.0614	17.7959	22.1733	17.6749	90.33	108	22.8	19.21	0.247176	up	0.804691	no
12373	28	39	44	33	39	43	10.086	13.792	11.331	8.01702	9.82026	8.33578	37	38.33	11.74	8.72	0.429032	up	0.547794	no
12377	5	2	5	1	2	7	0.137201	0.0538792	0.0980878	0.0185067	0.0383634	0.103372	4	3.33	0.1	0.05	1	up	0.750081	no
12381	62	36	34	35	36	49	32.197	18.3539	12.6229	12.2583	13.0685	13.6943	44	40	21.06	13.01	0.694884	up	0.469873	no
12396	325	177	209	395	387	434	78.6522	42.0537	36.1602	64.4711	65.4694	56.5245	237	405.33	52.29	62.15	-0.249219	down	0.413791	no
12402	56	52	69	88	68	87	25.6599	23.3923	22.6033	27.195	21.7808	21.4538	59	81	23.89	23.48	0.0249744	up	0.933515	no
12403	70	48	66	99	110	117	24.438	16.4517	16.4728	23.31	26.8447	21.9822	61.33	108.67	19.12	24.05	-0.330954	down	0.283601	no
12409	284	210	281	458	430	550	85.4974	62.0665	60.4781	92.9908	90.4904	89.1079	258.33	479.33	69.35	90.86	-0.389749	down	0.09817	no
12421	18	14	10	20	20	20	32.0486	24.4719	12.729	24.0163	24.8924	19.164	14	20	23.08	22.69	0.0245866	up	0.927841	no
12423	93	131	197	120	171	193	15.4135	21.3153	23.3421	13.4134	19.8113	17.2145	140.33	161.33	20.02	16.81	0.252122	up	0.645252	no
12443	25	22	33	34	52	30	18.7701	16.2163	17.7132	17.2165	27.2917	12.1218	26.67	38.67	17.57	18.88	-0.103745	down	0.861282	no
12444	674	806	1081	419	402	461	171.435	201.269	196.572	71.8775	71.4767	63.1043	853.67	427.33	189.76	68.82	1.46328	up	7.46823e-08	yes
12451	11	19	31	8	6	9	3.61733	6.13412	7.28811	1.77429	1.37926	1.59279	20.33	7.67	5.68	1.58	1.84597	up	0.00569342	no
12452	60	92	118	204	154	217	45.8774	69.0619	64.504	105.2	82.3129	89.2948	90	191.67	59.81	92.27	-0.625475	down	0.0356421	no
12455	15	10	16	11	13	20	9.03142	5.91109	6.88719	4.46681	5.47151	6.48058	13.67	14.67	7.28	5.47	0.412398	up	0.778131	no
12466	60	57	76	35	45	46	18.5099	17.2636	16.762	7.28218	9.70433	7.63713	64.33	42	17.51	8.21	1.09272	up	0.0109615	no
12468	146	112	148	235	209	302	54.4805	41.0308	39.4828	59.1421	54.5173	60.6477	135.33	248.67	45	58.1	-0.368613	down	0.143461	no
12481	66	73	88	82	104	134	43.7543	47.512	41.7078	36.6633	48.1959	47.808	75.67	106.67	44.32	44.22	0.00325886	up	0.866054	no
12486	225	270	372	530	552	693	88.4623	104.218	104.563	140.537	151.71	146.632	289	591.67	99.08	146.29	-0.562165	down	0.0260472	no
12490	651	607	820	1438	1366	2204	158.161	144.78	142.426	235.622	231.989	288.17	692.67	1669.33	148.46	251.93	-0.762949	down	0.000916894	no
12493	283	373	523	338	359	457	104.663	135.431	138.282	84.3066	92.8109	90.9579	393	384.67	126.12	89.36	0.497096	up	0.167436	no
12504	14	26	34	48	42	67	3.6051	6.57304	6.2593	8.33625	7.56029	9.28503	24.67	52.33	5.48	8.39	-0.614495	down	0.16356	no
12506	304	206	328	280	325	406	40.1788	26.7297	30.9923	24.9587	30.0266	28.8781	279.33	337	32.63	27.95	0.223351	up	0.775932	no
12515	206	130	174	193	217	270	80.4844	49.8644	48.6016	50.8559	59.2657	56.7711	170	226.67	59.65	55.63	0.100659	up	0.985979	no
12516	179	200.5	287	303	318.5	371.5	56.4795	62.1091	64.7407	64.4793	70.2501	63.0835	222.17	331	61.11	65.94	-0.109745	down	0.640316	no
12541	78	83	104	111	162	184	59.6406	62.3058	56.851	57.2414	86.5889	75.7154	88.33	152.33	59.6	73.18	-0.296137	down	0.300619	no
12561	83	158	220	138	159	221	71.8374	134.256	136.13	80.5548	96.1987	102.94	153.67	172.67	114.07	93.23	0.291053	up	0.625327	no
12562	73	94	130	88	131	129	17.5642	22.2043	22.3618	14.28	22.0331	16.7037	99	116	20.71	17.67	0.229026	up	0.731841	no
12575	36	42	44	55	61	72	27.029	30.9585	23.6177	27.8503	32.0152	29.0923	40.67	62.67	27.2	29.65	-0.124425	down	0.68028	no
12582	30	25	48	40	56	59	7.52315	6.15491	8.60552	6.76517	9.81672	7.9625	34.33	51.67	7.43	8.18	-0.138739	down	0.764028	no
12587	4	1	4	12	8	4	3.46204	0.84972	2.47508	7.00477	4.84019	1.86317	3	8	2.26	4.57	-1.01587	down	0.445799	no
12590	6	32	46	1	6	1	2.54354	13.3181	13.9413	0.285909	1.77803	0.228143	28	2.67	9.93	0.76	3.70772	up	0.00716544	no
12599	71	84	126	117	90	127	48.0923	55.8598	61.0162	53.4494	42.6147	46.2956	93.67	111.33	54.99	47.45	0.212761	up	0.773868	no
12621	144	68	105	225	206	287	54.7172	25.3672	28.5238	57.6612	54.7177	58.6897	105.67	239.33	36.2	57.02	-0.655478	down	0.0237868	no
12631	65	55	85	103	137	119	15.4898	12.8676	14.4814	16.5543	22.822	15.2616	68.33	119.67	14.28	18.21	-0.350735	down	0.295676	no
12638	729	649	805	471	460	602	132.446	115.76	104.56	57.7128	58.4209	58.8608	727.67	511	117.59	58.33	1.01146	up	0.000806933	no
12647	73	91	139	75	71	77	45.9508	56.236	62.5521	31.8399	31.2412	26.0843	101	74.33	54.91	29.72	0.885635	up	0.0172976	no
12651	165	72	80.5	180	153.5	210.5	93.0522	39.8638	32.4561	68.4629	60.5133	63.8872	105.83	181.33	55.12	64.29	-0.222018	down	0.576601	no
12655	16	40	49	15	20	34	5.7634	14.1456	12.6186	3.6441	5.03603	6.59108	35	23	10.84	5.09	1.09063	up	0.107306	no
12656	224	131	174	319	343	415	52.2807	30.0171	29.0336	50.214	55.9613	52.1268	176.33	359	37.11	52.77	-0.50791	down	0.0353296	no
12672	1	1	0	2	4	3	0.498534	0.489439	0	0.672458	1.39397	0.804887	0.67	3	0.33	0.96	-1.54057	down	0.541466	no
12682	29	31	35	34	31	35	16.429	17.2416	14.1755	12.9907	12.2765	10.6709	31.67	33.33	15.95	11.98	0.412929	up	0.612414	no
12683	24	33	33	20	32	38	8.35532	11.279	8.2134	4.69593	7.78756	7.11958	30	30	9.28	6.53	0.507042	up	0.516995	no
12692	38	26	45	63	69	88	20.5025	13.7721	17.3577	22.9247	26.0239	25.552	36.33	73.33	17.21	24.83	-0.528837	down	0.157613	no
12693	67	84	91	142	118	180	45.6309	56.1651	44.308	65.2247	56.1779	65.9744	80.67	146.67	48.7	62.46	-0.359011	down	0.205259	no
12698	5	25	32	27	18	27	7.69343	37.7653	35.2012	28.0191	19.3607	22.358	20.67	24	26.89	23.25	0.209839	up	0.889886	no
12706	203	201	281	218	265	329	20.4698	19.8983	20.2572	14.8256	18.6794	17.8538	228.33	270.67	20.21	17.12	0.239387	up	0.721959	no
12711	86	93	116	166	147	169	20.6921	21.968	19.9536	26.9373	24.7242	21.8832	98.33	160.67	20.87	24.51	-0.23194	down	0.415221	no
12723	8	11	9	8	2	10	9.87197	13.3263	7.93987	6.658	1.72521	6.64099	9.33	6.67	10.38	5.01	1.05092	up	0.3848	no
12729	0	0	0	0	0	4	0	0	0	0	0	0.340045	0	1.33	0	0.11	-inf	down	0.710248	no
12734	218	300	372	148	145	144	10.5885	14.3055	12.9175	4.84819	4.92318	3.76409	296.67	145.67	12.6	4.51	1.48222	up	5.18597e-07	yes
12736	25	47	84	90	104	131	4.40713	8.13423	10.5865	10.7004	12.8159	12.4281	52	108.33	7.71	11.98	-0.635825	down	0.0858564	no
12737	293	310	374	531	548	698	125.923	130.798	114.912	153.912	164.633	161.44	325.67	592.33	123.88	159.99	-0.369038	down	0.117155	no
12759	36	31	37	66	70	103	17.6646	14.9337	12.9796	21.8416	24.0104	27.1993	34.67	79.67	15.19	24.35	-0.6808	down	0.0510105	no
12762	46	65	82	91	94	118	6.37725	8.84691	8.1273	8.50857	9.10967	8.80392	64.33	101	7.78	8.81	-0.179372	down	0.581326	no
12782	101	45	67	128	141	185	54.9694	24.0445	26.0694	46.9839	53.6436	54.1864	71	151.33	35.03	51.6	-0.55878	down	0.0982561	no
12786	391	177	165	356	374	398	134.618	59.8278	40.6132	82.664	90.0114	73.7443	244.33	376	78.35	82.14	-0.0681517	down	0.792193	no
12787	73	99	133	91.5	92	111.5	12.532	16.6854	16.3233	10.594	11.0404	10.3013	101.67	98.33	15.18	10.65	0.511318	up	0.252887	no
12792	92	98.5	181	183.5	127	195.5	33.6255	35.3444	47.2951	45.2331	32.4477	38.4544	123.83	168.67	38.75	38.71	0.00149	up	0.934644	no
12800	108	136	205	268	205	355	22.1389	27.3699	30.043	37.0515	29.3755	39.1632	149.67	276	26.52	35.2	-0.408495	down	0.137347	no
12839	13	6	11	32	24	35	13.2806	6.01769	8.03388	22.0478	17.139	19.2425	10	30.33	9.11	19.48	-1.09647	down	0.0471707	no
12842	50	70	74	61	71	89	14.067	19.3345	14.884	11.5745	13.9633	13.4754	64.67	73.67	16.1	13	0.308549	up	0.693283	no
12863	136	131	136	278	267	304	72.7475	68.7945	52.0086	100.291	99.8366	87.5128	134.33	283	64.52	95.88	-0.571483	down	0.0266725	no
12868	107	128	154	104	133	135	34.1943	40.1591	35.1843	22.4153	29.7113	23.2179	129.67	124	36.51	25.11	0.54003	up	0.203412	no
12871	216.5	152.5	205	305.5	293.5	396	51.3965	35.5426	34.7926	48.9133	48.7061	50.5929	191.33	331.67	40.58	49.4	-0.283742	down	0.214244	no
12888	102	44	52	90	76	86	39.1158	16.5656	14.2565	23.2774	20.3735	17.7488	66	84	23.31	20.47	0.187438	up	0.998386	no
12892	1.5	0	0.5	0	0	0.5	0.606982	0	0.144648	0	0	0.108886	0.67	0.17	0.25	0.04	2.64386	up	0.767494	no
12893	202	223	328	216	236	354	53.6801	58.1795	62.3151	38.7129	43.8403	50.6272	251	268.67	58.06	44.39	0.38731	up	0.390892	no
12896	30	22	43	30	54	50	34.944	25.1581	35.8077	23.5674	43.9688	31.343	31.67	44.67	31.97	32.96	-0.0439975	down	0.908791	no
12907	31	38	60	28	26	45	15.3319	18.4511	21.215	9.33969	8.98892	11.9775	43	33	18.33	10.1	0.859851	up	0.0950444	no
12908	17	12	27	20	19	23	22.0705	15.295	25.0602	17.5119	17.2432	16.0698	18.67	20.67	20.81	16.94	0.296843	up	0.780956	no
12942	15	34	53	12	8	22	5.71714	12.7224	14.4418	3.08467	2.13146	4.51262	34	14	10.96	3.24	1.75818	up	0.0146977	no
12946	224	196	325	417	359	510	92.4434	79.4122	95.889	116.066	103.567	113.271	248.33	428.67	89.25	110.97	-0.314246	down	0.21928	no
12949	578	351	478	955	1023	1369	151.023	90.0382	89.2898	168.291	186.849	192.504	469	1115.67	110.12	182.55	-0.729215	down	0.00131049	no
12960	19	27	36	76	76	78	8.00013	11.1612	10.8369	21.5823	22.3695	17.6749	27.33	76.67	10	20.54	-1.03844	down	0.00805665	no
12961	147	94	154	184	188	249	40.6234	25.5029	30.4254	34.2939	36.3175	37.032	131.67	207	32.18	35.88	-0.157016	down	0.499804	no
12966	91	114	190	246	238	298	16.366	20.1284	24.4294	29.8385	29.9212	28.8428	131.67	260.67	20.31	29.53	-0.539991	down	0.0656676	no
12975	86	78	87	71	66	104	37.217	33.1391	26.9165	20.7224	19.9658	24.2211	83.67	80.33	32.42	21.64	0.583184	up	0.262529	no
13000	89	72	85	106	107	130	33.3105	26.4561	22.744	26.757	27.9946	26.185	82	114.33	27.5	26.98	0.0275413	up	0.88645	no
13002	59	69	67	117	96	147	33.7311	38.7285	27.3849	45.1133	38.3662	45.2288	65	120	33.28	42.9	-0.366322	down	0.203114	no
13028	2384	1194	1277	4465	4624	5768	1727.48	849.403	661.538	2182.07	2342.2	2249.32	1618.33	4952.33	1079.47	2257.86	-1.06463	down	0.000123614	yes
13055	86	62	103	134	135	199	39.2619	27.7886	33.6176	41.2589	43.083	48.8927	83.67	156	33.56	44.41	-0.404142	down	0.163866	no
13056	113	104	128	261	242	300	43.0691	38.9156	34.8782	67.0915	64.4766	61.5357	115	267.67	38.95	64.37	-0.724765	down	0.00703028	no
13058	1748	2232	3121	1045	1091	1293	366.15	459.003	467.379	147.63	159.751	145.759	2367	1143	430.84	151.05	1.51213	up	7.16108e-09	yes
13072	112	89	137	80	99	144	16.2313	12.6628	14.1943	7.81928	10.0293	11.231	112.67	107.67	14.36	9.69	0.567487	up	0.213996	no
13074	0	0	0	2	1	2	0	0	0	0.641658	0.332532	0.512015	0	1.67	0	0.5	-inf	down	0.496019	no
13090	135	147	219	280	241	338	31.8063	34.0016	36.8876	44.4915	39.6914	42.8563	167	286.33	34.23	42.35	-0.307101	down	0.257943	no
13100	37	57	53	79	63	71	29.0028	43.8648	29.701	41.7643	34.5206	29.9513	49	71	34.19	35.41	-0.0505824	down	0.813406	no
13105	45	52	84	127	99	142	20.544	23.3066	27.4163	39.1035	31.5942	34.8883	60.33	122.67	23.76	35.2	-0.567041	down	0.0918287	no
13112	87	59	97	116	162	154	32.5619	21.6793	25.9549	29.2812	42.3843	31.0192	81	144	26.73	34.23	-0.356801	down	0.243955	no
13116	353	366	414	387	428	556	56.1886	57.1949	47.1119	41.5455	47.623	47.6285	377.67	457	53.5	45.6	0.230505	up	0.780228	no
13120	30.5	30.5	50	42.5	40	59.5	9.15982	8.9927	10.7353	8.60827	8.39743	9.61663	37	47.33	9.63	8.87	0.118602	up	1	no
13139	75	80	115	141	122	170	26.7837	28.0481	29.3606	33.9601	30.4557	32.6721	90	144.33	28.06	32.36	-0.205697	down	0.482297	no
13147	124	125	173	302	309	364	22.015	21.7877	21.9584	36.1614	38.3492	34.7791	140.67	325	21.92	36.43	-0.732879	down	0.00637586	no
13172	390	96	140	1048	1066	1364	97.6046	23.5874	25.049	176.891	186.493	183.713	208.67	1159.33	48.75	182.37	-1.90339	down	5.03733e-10	yes
13180	295	286	363	478	468	654	110.744	105.406	97.4229	121.022	122.812	132.128	314.67	533.33	104.52	125.32	-0.261838	down	0.244967	no
13191	69	70	88	48	69	74	20.9749	20.8907	19.1245	9.84084	14.6622	12.106	75.67	63.67	20.33	12.2	0.736729	up	0.101284	no
13194	113	169	227	66	73	102	29.0983	42.7247	41.79	11.4623	13.1405	14.1354	169.67	80.33	37.87	12.91	1.55257	up	1.81966e-06	yes
13198	19.8333	22.5	27	47	51.9167	72.25	19.9347	22.2024	19.4015	31.8604	36.477	39.0814	23.11	57.06	20.51	35.81	-0.804035	down	0.0488344	no
13201	29	35	38	62	67	68	7.30176	8.65169	6.84023	10.5284	11.7925	9.2142	34	65.67	7.6	10.51	-0.467691	down	0.22511	no
13206	86	98	155	191	173	209	27.9856	31.3087	36.06	41.9189	39.3534	36.6017	113	191	31.78	39.29	-0.306043	down	0.323563	no
13222	111	70	112	256	192	260	36.6958	22.7193	26.4709	57.0786	44.3705	46.2579	97.67	236	28.63	49.24	-0.782303	down	0.00475129	no
13233	60	52	95	79	62	119	30.6476	26.0766	34.6917	27.2152	22.1379	32.7123	69	86.67	30.47	27.36	0.155321	up	0.924928	no
13265	1	6	10	2	3	1	0.3424	2.01692	2.44788	0.461853	0.71805	0.184269	5.67	2	1.6	0.45	1.83007	up	0.16942	no
13274	120	110	154	483	417	589	54.584	49.1225	50.0798	148.174	132.593	144.185	128	496.33	51.26	141.65	-1.46643	down	1.64678e-08	yes
13297	56	49	62	70	81	89	14.8184	12.7296	11.7291	12.4926	14.983	12.6743	55.67	80	13.09	13.38	-0.031613	down	0.827836	no
13329	59	36	58	97	82	104	30.0138	17.9794	21.0938	33.2798	29.1597	28.4722	51	94.33	23.03	30.3	-0.395803	down	0.2314	no
13338	104	96.5833	167.167	8.5	3	2.83333	23.61	21.5262	27.1312	1.30143	0.476084	0.346162	122.58	4.78	24.09	0.71	5.08447	up	1.62031e-31	yes
13339	240.5	363.667	522.333	455.5	472.833	529.333	107.435	159.491	166.815	137.233	147.652	127.256	375.5	485.89	144.58	137.38	0.073696	up	0.983985	no
13342	124	139	200	167	183	260	40.7772	44.876	47.0201	37.0384	42.0675	46.0138	154.33	203.33	44.22	41.71	0.0843057	up	1	no
13347	37	40	72	82	64	100	17.2069	18.2626	23.9381	25.719	20.8056	25.0276	49.67	82	19.8	23.85	-0.268489	down	0.48798	no
13349	179	85	143	98	77	131	81.1251	37.8202	46.3336	29.9549	24.3945	31.9516	135.67	102	55.09	28.77	0.937225	up	0.188954	no
13355	44	59	81	56	78	80	14.7813	19.4588	19.4538	12.6879	18.317	14.4634	61.33	71.33	17.9	15.16	0.23969	up	0.75026	no
13362	81	139	170	203	188	274	63.4926	106.968	95.2674	107.318	103.014	115.587	130	221.67	88.58	108.64	-0.294502	down	0.291508	no
13377	5	3	3	6.5	3	2.5	1.65297	0.973684	0.709042	1.44926	0.693289	0.444787	3.67	4	1.11	0.86	0.368151	up	0.899993	no
13383	558	637	911	799	730	920	172.57	193.407	201.421	166.654	157.816	153.122	702	816.33	189.13	159.2	0.248538	up	0.623602	no
13384	452	469	636	504	447	637	170.71	173.899	171.726	128.378	118.013	129.473	519	529.33	172.11	125.29	0.45806	up	0.239905	no
13389	223	202	300	291	269	405	46.3221	41.1944	44.5515	40.7677	39.0603	45.2749	241.67	321.67	44.02	41.7	0.0781118	up	0.992759	no
13391	33.5	70	119	89	84.5	112	9.03728	18.5393	22.9508	16.1928	15.9349	16.2604	74.17	95.17	16.84	16.13	0.0621457	up	0.969615	no
13395	190	194	248	188	200	277	47.4557	47.5707	44.2837	31.6688	34.9192	37.2334	210.67	221.67	46.44	34.61	0.424179	up	0.361462	no
13402	157	388	559	268	307	384	76.4354	185.451	194.565	87.9974	104.48	100.611	368	319.67	152.15	97.7	0.639064	up	0.304289	no
13404	1	0	1	0	1	0	0.176535	0	0.126208	0	0.123404	0	0.67	0.33	0.1	0.04	1.32193	up	0.956179	no
13405	199	147	147	169	187	221	60.1992	43.6574	31.7916	34.4798	39.5439	35.979	164.33	192.33	45.22	36.67	0.302361	up	0.749149	no
13410	41	53	72	253	242	345	15.2537	19.3584	19.1505	63.482	62.9369	69.0762	55.33	280	17.92	65.17	-1.86264	down	1.4832e-10	yes
13417	19	55	83	66	94	79	9.51019	27.0272	29.701	22.2802	32.8899	21.2805	52.33	79.67	22.08	25.48	-0.206625	down	0.790321	no
13424	163	211	261	142	147	162	92.3421	117.354	105.709	54.2551	58.2142	49.3908	211.67	150.33	105.13	53.95	0.96248	up	0.00334367	no
13438	159	155	205	362	279	414	117.957	112.891	108.727	181.123	144.687	165.289	173	351.67	113.19	163.7	-0.532308	down	0.0378918	no
13439	41	36	38	66	49	79	56.1536	48.406	37.2078	60.9646	46.9126	58.229	38.33	64.67	47.26	55.37	-0.228485	down	0.467644	no
13445	210	234	358	286	312	393	27.5506	30.1391	33.5778	25.3056	28.6131	27.7474	267.33	330.33	30.42	27.22	0.160353	up	0.847554	no
13454	2	1	3	0	0	1	0.484014	0.237592	0.519047	0	0	0.130241	2	0.33	0.41	0.04	3.35755	up	0.378414	no
13455	83	74	134	85	83	110	27.7335	24.2751	32.0102	19.1551	19.3867	19.7805	97	92.67	28.01	19.44	0.526914	up	0.228763	no
13461	35	30	27	51	43	45	17.1066	14.3953	9.43444	16.8114	14.6914	11.8366	30.67	46.33	13.65	14.45	-0.0821685	down	0.753002	no
13471	88	103	134	83	89	91	22.4289	25.7731	24.4168	14.2674	15.8568	12.4821	108.33	87.67	24.21	14.2	0.769712	up	0.0472374	no
13478	0	1	0	0	0	0	0	0.218499	0	0	0	0	0.33	0	0.07	0	inf	up	0.987478	no
13482	73	55	64	53	53	67	15.906	11.7653	9.96957	7.78852	8.07262	7.85656	64	57.67	12.55	7.91	0.665938	up	0.201482	no
13490	20.75	25.5	32.25	52.75	69	34.5	46.1812	55.7173	51.3138	79.1789	107.348	41.3223	26.17	52.08	51.07	75.95	-0.572574	down	0.336598	no
13495	8	11	17	66	98	90	3.46204	4.67346	5.25955	19.2631	29.6461	20.9606	12	84.67	4.47	23.29	-2.38136	down	1.61807e-08	yes
13500	29	30	37	71	108	104	10.6619	10.8283	9.72511	17.6049	27.7561	20.5773	32	94.33	10.41	21.98	-1.07822	down	0.00247708	no
13513	37	48	60	69	69	83	30.1401	38.3873	34.9424	37.9082	39.2909	36.3865	48.33	73.67	34.49	37.86	-0.134496	down	0.691507	no
13534	145	111	118	210	164	245	60.2396	45.2731	35.0472	58.84	47.6274	54.7771	124.67	206.33	46.85	53.75	-0.198216	down	0.35463	no
13548	0	0	0	3	4	4	0	0	0	0.398375	0.550543	0.423848	0	3.67	0	0.46	-inf	down	0.120212	no
13563	207	164	216	371	358	424	69.5395	54.0889	51.8767	84.0572	84.0705	76.6559	195.67	384.33	58.5	81.59	-0.479956	down	0.0541852	no
13566	126	74	64	373	423	475	74.7801	43.1172	27.1552	149.302	175.491	151.715	88	423.67	48.35	158.84	-1.71599	down	3.31818e-11	yes
13575	48	32	45	68	65	81	24.0257	15.7249	16.103	22.9554	22.743	21.8192	41.67	71.33	18.62	22.51	-0.273713	down	0.418318	no
13584	56	52	91	107	94	119	29.6999	27.0753	34.5037	38.2729	34.8493	33.9651	66.33	106.67	30.43	35.7	-0.23043	down	0.511122	no
13585	145	161	244	195	185	253	89.9098	98.0095	108.165	81.548	80.1882	84.4264	183.33	211	98.69	82.05	0.266401	up	0.633569	no
13590	2.58333	1.58333	3.58333	6.16667	6.33333	4.75	0.616801	0.371142	0.611659	0.993013	1.05705	0.610347	2.58	5.75	0.53	0.89	-0.747813	down	0.809118	no
13591	71	87	147	277	237	339	38.8113	46.6899	57.448	102.122	90.5624	99.7284	101.67	284.33	47.65	97.47	-1.03248	down	0.000296464	yes
13600	82	123	188	87	88	115	21.2916	31.3547	34.8987	15.2354	15.9726	16.0698	131	96.67	29.18	15.76	0.888712	up	0.0116381	no
13602	227	191	262	447	495	574	39.2942	32.4593	32.4236	52.1855	59.8973	53.4728	226.67	505.33	34.73	55.19	-0.668224	down	0.00741024	no
13604	576	588	873	771	762	1046	118.856	119.118	128.786	107.298	109.914	116.158	679	859.67	122.25	111.12	0.137716	up	0.911821	no
13619	78	62	68	61	56	92	31.7693	24.7918	19.8007	16.7565	15.9441	20.166	69.33	69.67	25.45	17.62	0.530452	up	0.379872	no
13642	633	310	414	792	703	1003	137.925	66.3138	64.4906	116.387	107.076	117.614	452.33	832.67	89.58	113.69	-0.343857	down	0.289756	no
13648	1	0	2	0	0	2	0.696277	0	0.995564	0	0	0.74943	1	0.67	0.56	0.25	1.1635	up	0.931319	no
13649	91	72	103	149	144	193	38.1874	29.6629	30.901	42.1701	42.2416	43.5868	88.67	162	32.92	42.67	-0.374258	down	0.187277	no
13676	67	25.3333	31.3333	345	274	373.333	15.6083	5.79398	5.21849	54.2051	44.6202	46.8055	41.22	330.78	8.87	48.54	-2.45217	down	8.10396e-18	yes
13678	317	576	782	32	43	53	79.9774	142.67	141.05	5.445	7.58361	7.19619	558.33	42.67	121.23	6.74	4.16885	up	4.21102e-13	yes
13684	59	109	193	49	53	76	14.1411	25.6485	33.0709	7.92078	8.87988	9.80312	120.33	59.33	24.29	8.87	1.45336	up	0.013744	no
13690	124	76	93	206	203	246	27.4992	16.5469	14.7448	30.811	31.4698	29.3598	97.67	218.33	19.6	30.55	-0.640319	down	0.0156711	no
13696	95	109	120	142	136	167	34.1216	38.4357	30.8137	34.3981	34.1463	32.2805	108	148.33	34.46	33.61	0.0360322	up	0.912795	no
13704	99	164	237	214	200.5	275	19.1595	31.1599	32.791	27.9321	27.1246	28.6418	166.67	229.83	27.7	27.9	-0.0103791	down	0.906891	no
13722	142	183	266	185	163	225	26.5735	33.6213	35.5877	23.3492	21.323	22.6601	197	191	31.93	22.44	0.50884	up	0.187652	no
13727	60	54	86	118	140	196	23.2236	20.5199	23.7977	30.8036	37.8797	40.8276	66.67	151.33	22.51	36.5	-0.69733	down	0.0227546	no
13737	27	36	39	31	49	73	17.8995	23.4306	18.4841	13.8605	22.7077	26.0447	34	51	19.94	20.87	-0.0657652	down	0.773214	no
13766	275	380	545	394	482	478	106.112	143.953	150.344	102.534	130.011	99.2611	400	451.33	133.47	110.6	0.271164	up	0.530967	no
13771	36	69	92	72	54	76	10.0376	18.8877	18.3389	13.5394	10.525	11.4041	65.67	67.33	15.75	11.82	0.414122	up	0.424475	no
13773	22	41	73	2	1	8	6.73695	12.3262	15.9816	0.413058	0.214062	1.31841	45.33	3.67	11.68	0.65	4.16746	up	1.9874e-06	yes
13779	53	50	49	103	111	144	25.2121	23.3511	16.6643	33.0454	36.911	36.8651	50.67	119.33	21.74	35.61	-0.71193	down	0.0202844	no
13798	80	68	85	100	132	162	38.2019	31.8791	29.0182	32.2058	44.0624	41.6321	77.67	131.33	33.03	39.3	-0.250752	down	0.357713	no
13803	0	2	6	2	1	3	0	0.813021	1.77614	0.55852	0.289446	0.668511	2.67	2	0.86	0.51	0.753839	up	0.774071	no
13805	8	15	20	19	15	18	2.35158	4.32876	4.20297	3.76671	3.08219	2.84748	14.33	17.33	3.63	3.23	0.168435	up	0.939216	no
13807	190	159	207	225	271	268	28.9845	23.813	22.5757	23.1492	28.8989	22.0022	185.33	254.67	25.12	24.68	0.0254941	up	0.899993	no
13828	236	334	428	316	344	367	25.1828	34.9898	32.6508	22.7415	25.6596	21.0755	332.67	342.33	30.94	23.16	0.417838	up	0.278828	no
13851	464	670	990	446	468	595	157.147	222.774	239.706	101.874	110.798	108.448	708	503	206.54	107.04	0.948271	up	0.000933222	no
13852	113	141	212	164	152	215	17.1751	21.0399	23.0364	16.8114	16.1497	17.5865	155.33	177	20.42	16.85	0.277234	up	0.611991	no
13859	121	74	104	128	122	154	67.3244	40.4224	41.3692	48.0327	47.4511	46.1133	99.67	134.67	49.71	47.2	0.0747492	up	0.956169	no
13870	10	15	45	17	22	25	9.51401	14.0106	30.6079	10.9082	14.6314	12.8004	23.33	21.33	18.04	12.78	0.497312	up	0.566789	no
13878	241	185	270	347	394	457	46.2815	34.8791	37.069	44.9428	52.8915	47.2308	232	399.33	39.41	48.36	-0.295252	down	0.224062	no
13879	83	104	135	167	184	270	22.0567	27.1331	25.648	29.9308	34.1806	38.614	107.33	207	24.95	34.24	-0.456643	down	0.101042	no
13888	964.333	939.25	1179	871.5	655.5	1117.5	237.058	226.679	207.204	144.489	112.642	147.841	1027.53	881.5	223.65	134.99	0.72839	up	0.0259229	no
13889	2	1	2	2	2	2	1.00511	0.493386	0.718573	0.677881	0.702608	0.540919	1.67	2	0.74	0.64	0.209453	up	1	no
13916	279	243	345	342	290	401	75.7577	64.7786	66.9728	62.6309	55.0453	58.5984	289	344.33	69.17	58.76	0.235312	up	0.733971	no
13921	227.667	320.75	523.333	93.8333	76.5	107.5	51.779	71.6183	85.0923	14.393	12.1623	13.1578	357.25	92.61	69.5	13.24	2.39211	up	8.38851e-10	yes
13932	129	144	211	143	155	204	53.5924	58.7326	62.6691	40.0673	45.0137	45.6103	161.33	167.33	58.33	43.56	0.421234	up	0.343996	no
13947	94	108	136	158	154	224	35.3944	39.924	36.6103	40.124	40.5347	45.3914	112.67	178.67	37.31	42.02	-0.171514	down	0.491669	no
13954	48	44	59	62	50	70	37.8634	34.0748	33.2726	32.9845	27.5707	29.7163	50.33	60.67	35.07	30.09	0.220953	up	0.857056	no
13957	83	50	53	111	127	120	36.0439	21.317	16.4546	32.5099	38.5528	28.0449	62	119.33	24.61	33.04	-0.424969	down	0.186938	no
13968	61	72	90	66	89	76	17.6806	20.4881	18.6495	12.9018	18.0325	11.8549	74.33	77	18.94	14.26	0.409462	up	0.436874	no
13997	221	240	327	318	308	413	81.2508	86.6263	85.9489	78.8501	79.1563	81.7155	262.67	346.33	84.61	79.91	0.0824521	up	1	no
13998	88	67	89	240	192	278	63.3974	47.3878	45.8391	116.611	96.6918	107.784	81.33	236.67	52.21	107.03	-1.03562	down	0.000200683	yes
14019	48	58	78	327	338	465	30.5225	36.2085	35.4594	140.238	150.243	159.13	61.33	376.67	34.06	149.87	-2.13756	down	2.82595e-14	yes
14021	105	102	156	445	400	589	29.9463	28.5599	31.8079	85.596	79.7468	90.404	121	478	30.1	85.25	-1.50194	down	1.13713e-08	yes
14026	38	43	71	86	89	89	28.1909	31.3182	37.6566	43.0293	46.1546	35.5332	50.67	88	32.39	41.57	-0.359994	down	0.359427	no
14028	136	118	156	138	136	176	45.565	38.813	37.3658	31.1825	31.8515	31.7339	136.67	150	40.58	31.59	0.361301	up	0.516995	no
14036	118	115	151	220	271	302	29.9527	28.6586	27.4023	37.6631	48.0864	41.2553	128	264.33	28.67	42.33	-0.562139	down	0.0378382	no
14037	79	77	114	135	100	150	43.7602	41.8742	45.1455	50.4343	38.7215	44.716	90	128.33	43.59	44.62	-0.0336933	down	0.826115	no
14039	42	30	86	103	114	145	21.8109	15.295	31.9286	36.0746	41.3836	40.5238	52.67	120.67	23.01	39.33	-0.773369	down	0.0293074	no
14062	41	59	84	118	120	198	24.1037	34.0529	35.305	46.7866	49.3151	62.6445	61.33	145.33	31.15	52.92	-0.764581	down	0.0147278	no
14063	29	25	62	39	63	73	4.36519	3.69443	6.67196	3.95922	6.62895	5.91352	38.67	58.33	4.91	5.5	-0.163709	down	0.753041	no
14065	51	32	52	72	75	75	19.9257	12.2743	14.5246	18.9722	20.4835	15.7697	45	74	15.57	18.41	-0.241721	down	0.500132	no
14080	148	181	283	232	225	257	19.1148	22.9504	26.1307	20.2086	20.3137	17.8632	204	238	22.73	19.46	0.224086	up	0.671846	no
14102	81	122	140	156	129	151	31.7463	46.943	39.2277	41.2356	35.3425	31.8496	114.33	145.33	39.31	36.14	0.1213	up	0.951804	no
14103	125	128	137	68	62	81	32.1884	32.3596	25.2213	11.8097	11.1604	11.2252	130	70.33	29.92	11.4	1.39208	up	9.26388e-05	yes
14109	172	183	279	425	409	510	54.2708	56.6881	62.936	90.4413	90.2113	86.6018	211.33	448	57.96	89.08	-0.620044	down	0.0182553	no
14112	19	28	48	27	29	22	6.57788	9.51686	11.8804	6.30429	7.01827	4.09896	31.67	26	9.33	5.81	0.683339	up	0.206491	no
14113	118	106	142	97	116	117	45.8155	40.4054	39.4163	25.4005	31.4838	24.4475	122	110	41.88	27.11	0.627436	up	0.126849	no
14126	129	113	158	251	225	267	68.4159	58.8368	59.9075	89.7803	83.416	76.2074	133.33	247.67	62.39	83.13	-0.414054	down	0.128463	no
14132	92	44	54	407	442	502	40.8053	19.1595	17.123	121.748	137.041	119.826	63.33	450.33	25.7	126.21	-2.29599	down	2.23227e-17	yes
14147	28	38	45	41	67	74	9.30597	12.3991	10.6924	9.19026	15.566	13.2359	37	60.67	10.8	12.66	-0.229246	down	0.545661	no
14170	112	159	205	273	218	329	38.6675	53.8925	50.5987	63.5668	52.6119	61.1283	158.67	273.33	47.72	59.1	-0.308564	down	0.251395	no
14172	272	270	333	498	585	674	45.0802	43.9323	39.4565	55.6655	67.7755	60.1168	291.67	585.67	42.82	61.19	-0.515011	down	0.0336083	no
14179	50	36	62	120	125	130	31.4731	22.2472	27.9009	50.9438	55.0021	44.0385	49.33	125	27.21	49.99	-0.877503	down	0.00788108	no
14199	96	112	159	179	204	211	47.1056	53.9539	55.7771	59.2372	69.9731	55.7189	122.33	198	52.28	61.64	-0.237608	down	0.423907	no
14202	40	52	60	80	85	89	76.6976	97.8877	82.2489	103.455	113.931	91.8397	50.67	84.67	85.61	103.08	-0.267913	down	0.446232	no
14214	78	69	104	141	148	186	41.5445	36.0804	39.6013	50.6499	55.1037	53.3152	83.67	158.33	39.08	53.02	-0.440106	down	0.141744	no
14218	0	0	0	1	3	0	0	0	0	0.183933	0.571926	0	0	1.33	0	0.25	-inf	down	0.600501	no
14219	99	63	77	205	268	245	14.4651	9.03711	8.0433	20.2013	27.3729	19.2651	79.67	239.33	10.52	22.28	-1.08261	down	0.000119999	yes
14221	50	55	70	82	73	95	39.9467	43.1396	39.9821	44.1839	40.7693	40.8463	58.33	83.33	41.02	41.93	-0.0316553	down	0.842405	no
14223	95	88	108	168	160	240	26.9708	24.5277	21.9206	32.1677	31.7534	36.6691	97	189.33	24.47	33.53	-0.454438	down	0.092943	no
14230	121	149	200	160	153	213	14.9461	18.069	17.6616	13.3292	13.211	14.1593	156.67	175.33	16.89	13.57	0.315749	up	0.557539	no
14234	29	28	50	22	32	28	11.2949	10.7065	13.9223	5.77893	8.71234	5.86897	35.67	27.33	11.97	6.79	0.81794	up	0.121684	no
14238	462	368	491	481	460	581	65.7314	51.4022	49.9424	46.1547	45.7497	44.4863	440.33	507.33	55.69	45.46	0.292821	up	0.611161	no
14240	397	396	511	681	715	888	113.746	111.389	104.67	131.593	143.203	136.923	434.67	761.33	109.94	137.24	-0.319985	down	0.167642	no
14270	85	101	124	245	251	313	30.3549	35.4107	31.6584	59.0086	62.6589	60.1551	103.33	269.67	32.47	60.61	-0.900448	down	0.00108877	no
14273	41	39	78	60	56	78	13.0357	12.1735	17.7297	12.8659	12.4462	13.3463	52.67	64.67	14.31	12.89	0.150771	up	0.890303	no
14278	50	58	99	45	54	52	14.8021	16.8571	20.953	8.98474	11.175	8.28467	69	50.33	17.54	9.48	0.88769	up	0.0297611	no
14280	69	52	77	87	80	92	30.9342	22.8874	24.6796	26.3057	25.0715	22.1971	66	86.33	26.17	24.52	0.0939549	up	1	no
14294	51	71	133	65	62	91	52.9693	72.3961	98.7558	45.531	45.0137	50.8644	85	72.67	74.71	47.14	0.66435	up	0.115019	no
14300	123	286	458	76	78	104	20.7161	47.2903	55.1475	8.6329	9.18327	9.42661	289	86	41.05	9.08	2.17662	up	0.00295699	no
14314	56	68	94	70	75	93	22.3701	26.6681	26.8451	18.859	20.9431	19.9932	72.67	79.33	25.29	19.93	0.343625	up	0.56579	no
14339	12	31	36	16	35	31	3.51907	8.92506	7.54755	3.16451	7.17486	4.89245	26.33	27.33	6.66	5.08	0.390694	up	0.671143	no
14348	184	156	245	139	157	211	51.8837	43.1858	49.3897	26.4343	30.9465	32.0195	195	169	48.15	29.8	0.692223	up	0.0595987	no
14361	570	837	1250	1343	1419	1750	79.7319	114.944	125.004	126.699	138.752	131.739	885.67	1504	106.56	132.4	-0.313237	down	0.218367	no
14375	159	270	362	139	175	222	53.4144	89.0488	86.9415	31.4931	41.0959	40.1359	263.67	178.67	76.47	37.57	1.02531	up	0.0056902	no
14382	26	38	40	45	39	45	17.9032	25.6888	19.6913	20.8982	18.7724	16.6758	34.67	43	21.09	18.78	0.167362	up	0.934987	no
14398	12712	15292	19726	4803	4674	6528	4982.21	5884.04	5527.19	1269.58	1280.55	1376.91	15910	5335	5464.48	1309.01	2.06161	up	7.56998e-16	yes
14399	107	100	102	104.5	100.5	142	53.3432	48.9439	36.354	35.1359	35.0236	38.098	103	115.67	46.21	36.09	0.356606	up	0.606404	no
14400	109	131	182	88	100	130	51.8514	61.1798	61.896	28.233	33.2532	33.281	140.67	106	58.31	31.59	0.884275	up	0.0141234	no
14404	31	50	74	62	68	85	19.7125	31.2142	33.6409	26.5895	30.2265	29.0882	51.67	71.67	28.19	28.63	-0.0223442	down	0.923682	no
14410	101	99	155	205	152	261	46.9701	45.2	51.5335	64.2975	49.4132	65.322	118.33	206	47.9	59.68	-0.317222	down	0.254533	no
14419	55	40	48	44.5	51	59.5	17.9917	12.8462	11.2256	9.81771	11.6622	10.4748	47.67	51.67	14.02	10.65	0.396633	up	0.613904	no
14433	242	184	300	198	166	251	164.816	123.028	146.07	90.9471	79.0299	91.9976	242	205	144.64	87.32	0.728083	up	0.0389572	no
14437	4	0.5	2	1	0	1	0.896644	0.110036	0.320514	0.151182	0	0.120637	2.17	0.67	0.44	0.09	2.28951	up	0.535168	no
14459	37	33	56	65	48	78	25.1991	22.0649	27.2665	29.8564	22.852	28.5889	42	63.67	24.84	27.1	-0.125628	down	0.726598	no
14465	40	35	71	141	104	172	36.3894	31.2598	46.1775	86.5114	66.1374	84.2096	48.67	139	37.94	78.95	-1.05722	down	0.00127023	no
14477	84	60	62	96	78	104	22.4661	15.7545	11.8549	17.3165	14.5829	14.9693	68.67	92.67	16.69	15.62	0.0955895	up	0.963039	no
14483	46	60	70	41	41	59	20.6228	26.4086	22.436	12.3969	12.8491	14.2351	58.67	47	23.16	13.16	0.815476	up	0.0887948	no
14487	68	129	181	219	178.5	247	17.4026	32.4115	33.1163	37.7999	31.9333	34.019	126	214.83	27.64	34.58	-0.32318	down	0.298036	no
14503	11	29	31	8	23	12	7.14046	18.4814	14.3864	3.50238	10.4367	4.19212	23.67	14.33	13.34	6.04	1.14314	up	0.152157	no
14510	34	75	120	4	2	6	17.156	37.1537	43.2889	1.36125	0.705452	1.62933	76.33	4	32.53	1.23	4.72504	up	3.59867e-07	yes
14513	40	31	25	110	92	123	20.0215	15.2335	8.94608	37.1337	32.1902	33.1329	32	108.33	14.73	34.15	-1.21313	down	0.000223425	yes
14525	124	170	244	64	59	107	45.8592	61.7244	64.5137	15.9634	15.253	21.2965	179.33	76.67	57.37	17.5	1.71294	up	1.15457e-07	yes
14530	58	23	34	84	71	113	31.1584	12.1305	13.0582	30.4345	26.6627	32.6696	38.33	89.33	18.78	29.92	-0.671913	down	0.0854382	no
14531	5	13	24	5	9	16	0.777987	1.98586	2.66975	0.524702	0.978914	1.3398	14	10	1.81	0.95	0.92999	up	0.318442	no
14538	34	24	47	51	46	75	11.0353	7.64748	10.9058	11.1638	10.4367	13.1004	35	57.33	9.86	11.57	-0.230729	down	0.562253	no
14544	261	227	273	315	321	452	57.7786	49.3351	43.2062	47.0302	49.6742	53.8498	253.67	362.67	50.11	50.18	-0.00201393	down	0.769756	no
14551	62	55	62	74	84	60	27.6963	24.1211	19.8007	22.2947	26.2307	14.4245	59.67	72.67	23.87	20.98	0.186184	up	0.880677	no
14561	804	782	855	2300	2308	2953	207.895	198.517	158.056	401.103	417.18	410.932	813.67	2520.33	188.16	409.74	-1.12275	down	1.0099e-06	yes
14569	73	78	98	62	49	61	30.7373	32.2434	29.5003	17.6066	14.4224	13.8227	83	57.33	30.83	15.28	1.01269	up	0.0118842	no
14573	3	0	2	0	0	2	0.819958	0	0.390803	0	0	0.294184	1.67	0.67	0.4	0.1	2	up	0.65682	no
14575	51	53	66	48	78	65	29.2918	29.8851	27.1005	18.5933	31.3162	20.0913	56.67	63.67	28.76	23.33	0.301877	up	0.675953	no
14582	491	850	1161	440	572	657	139.397	236.915	235.646	84.2487	113.518	100.382	834	556.33	203.99	99.38	1.03747	up	0.00718414	no
14587	0	0	0	1	1	2	0	0	0	0.184336	0.19106	0.294184	0	1.33	0	0.22	-inf	down	0.622721	no
14592	155	184	241	68	90	86	37.5111	43.7168	41.6967	11.0988	15.2254	11.2007	193.33	81.33	40.97	12.51	1.71149	up	5.25108e-08	yes
14593	170	183	258	161	210	223	32.9513	34.824	35.7521	21.047	28.454	23.262	203.67	198	34.51	24.25	0.50903	up	0.19251	no
14594	47	44	52	42	42	46	40.1218	36.8755	31.7353	24.1808	25.0629	21.1329	47.67	43.33	36.24	23.46	0.62738	up	0.262288	no
14599	56	54	73	91	100	109	23.7397	22.4742	22.1242	26.0177	29.6338	24.8676	61	100	22.78	26.84	-0.236617	down	0.467371	no
14600	76	30	19	186	158	185	131.558	50.9832	23.5133	217.148	191.187	172.343	41.67	176.33	68.68	193.56	-1.49482	down	0.00014275	yes
14606	53	55	79	46	64	62	20.8378	21.2296	22.2055	12.1976	17.5896	13.1186	62.33	57.33	21.42	14.3	0.582943	up	0.231675	no
14612	44	40	60	31	29	34	19.5156	17.4177	19.0256	9.27322	8.99138	8.11571	48	31.33	18.65	8.79	1.08524	up	0.0215523	no
14634	0	1	0	1	0	1	0	0.640626	0	0.44009	0	0.351173	0.33	0.67	0.21	0.26	-0.308122	down	1	no
14650	24	28	37	100	107	121	10.1397	11.6138	11.1756	28.494	31.6007	27.5117	29.67	109.33	10.98	29.2	-1.41109	down	6.43369e-05	yes
14657	132	137	213	257	287	338	66.3372	67.5938	76.528	87.1077	100.824	91.4153	160.67	294	70.15	93.12	-0.408648	down	0.14161	no
14666	24	22	25	33	36	37	8.67016	7.80264	6.45674	8.04026	9.09113	7.19344	23.67	35.33	7.64	8.11	-0.0861293	down	0.813251	no
14671	207	258	402	359	396	475	23.866	29.2033	33.1354	27.9154	31.9157	29.4728	289	410	28.73	29.77	-0.0513012	down	0.803732	no
14688	0	7	30	0	0	0	0	0.188702	0.588916	0	0	0	12.33	0	0.26	0	inf	up	0.0682494	no
14690	114	100	144	153	153	219	38.1942	32.8924	34.4915	34.5719	35.833	39.4871	119.33	175	35.19	36.63	-0.0578602	down	0.727602	no
14707	362	453	692	205	265	305	147.442	181.14	201.501	56.3128	75.45	66.8548	502.33	258.33	176.69	66.21	1.4161	up	4.26678e-07	yes
14752	431	132	115	827	888	1143	140.621	42.2813	26.8242	181.977	202.528	200.695	226	952.67	69.91	195.07	-1.48042	down	0.000152801	yes
14755	43	31	36	24	33	29	15.9977	11.3228	9.57525	6.02201	8.5823	5.8064	36.67	28.67	12.3	6.8	0.855052	up	0.135638	no
14771	90	71	94	214	223	282	36.5375	28.2982	27.2824	58.5936	63.285	61.6119	85	239.67	30.71	61.16	-0.99388	down	0.000350356	yes
14777	71	72	105	70	76	88	29.3013	29.1718	30.9795	19.4835	21.9251	19.5447	82.67	78	29.82	20.32	0.55338	up	0.230799	no
14784	105	70	104	406	372	558	52.9819	34.6768	37.5171	138.167	131.214	151.527	93	445.33	41.73	140.3	-1.74936	down	3.55084e-11	yes
14794	232	539	756	346	336	425	87.6212	199.854	204.127	88.1327	88.7074	86.3831	509	369	163.87	87.74	0.901245	up	0.112481	no
14797	56	73	82	30	47	46	20.7723	26.5841	21.7454	7.50511	12.1869	9.18274	70.33	41	23.03	9.62	1.25941	up	0.00227063	no
14805	2	7	18	7	6	5	0.577007	1.98268	3.71262	1.36204	1.21005	0.776319	9	6	2.09	1.12	0.900004	up	0.429851	no
14819	123	151	206	126	118	157	123.628	149.002	148.026	85.413	82.9077	84.9243	160	133.67	140.22	84.41	0.732206	up	0.0451319	no
14821	276	226	286	188	205	204	68.2517	54.8676	50.5624	31.3547	35.4371	27.149	262.67	199	57.89	31.31	0.886691	up	0.00765093	no
14826	12	24	46	20	35	44	3.63894	7.14509	9.9726	4.09038	7.41926	7.18067	27.33	33	6.92	6.23	0.15154	up	0.904346	no
14840	7	13	19	18	18	22	6.10094	11.1236	11.8389	10.5806	10.9666	10.3191	13	19.33	9.69	10.62	-0.132215	down	0.891214	no
14845	77	44	59	175	180	254	40.8374	22.9099	22.3705	62.5958	66.7328	72.497	60	203	28.71	67.28	-1.22862	down	1.7334e-05	yes
14856	21	35	36	11	16	12	7.67538	12.5589	9.40677	2.71152	4.0879	2.36037	30.67	13	9.88	3.05	1.6957	up	0.00210675	no
14879	113	102	167	234	222	317	53.1456	47.0969	56.1517	74.2241	72.9864	80.2356	127.33	257.67	52.13	75.82	-0.540465	down	0.0509593	no
14881	194	223	335	66	65	90	176.488	199.169	217.88	40.4947	41.3359	44.0632	250.67	73.67	197.85	41.96	2.23732	up	1.79498e-13	yes
14893	15	12	18	10	9	16	9.94417	7.81019	8.53114	4.47113	4.1708	5.70842	15	11.67	8.76	4.78	0.87392	up	0.329962	no
14906	269	1187	1774	450	421	726	83.1921	360.399	392.23	93.8604	91.0147	120.833	1076.67	532.33	278.61	101.9	1.45109	up	0.143625	no
14907	100	133	181	253	248	300	39.819	51.9931	51.526	67.944	69.0306	64.2881	138	267	47.78	67.09	-0.489691	down	0.0820309	no
14921	183	265	354	257	262	287	19.8503	28.2205	27.4521	18.8013	19.8662	16.7539	267.33	268.67	25.17	18.47	0.446521	up	0.237125	no
14927	171	203	287	502	498	662	51.4791	59.9976	61.7695	101.924	104.801	107.254	220.33	554	57.75	104.66	-0.857817	down	0.000814669	no
14939	1	7	5	2	3	2	0.349114	2.39921	1.24794	0.470909	0.732129	0.375764	4.33	2.33	1.33	0.53	1.32736	up	0.437117	no
14943	0	1	1	1	0	0	0	0.162496	0.118331	0.11163	0	0	0.67	0.33	0.09	0.04	1.16993	up	0.956179	no
14954	160	343	414	111	117	173	62.9065	132.395	116.368	29.4333	32.1559	36.605	305.67	133.67	103.89	32.73	1.66637	up	0.00217577	no
14971	141.083	229.667	314.667	280.417	244.917	299.667	33.88	54.1463	54.0226	45.4163	41.1136	38.728	228.47	275	47.35	41.75	0.181588	up	0.764028	no
14972	113	70	77	78	84	121	47.9034	29.1332	23.3365	22.3009	24.8924	27.6053	86.67	94.33	33.46	24.93	0.424555	up	0.658841	no
14988	141	93	146	117	149	154	35.5735	23.0353	26.3341	19.9083	26.2781	20.9097	126.67	140	28.31	22.37	0.339746	up	0.545879	no
14989	97	79	124	91	97	85	26.512	21.1983	24.2298	16.7746	18.5328	12.5028	100	91	23.98	15.94	0.58918	up	0.157349	no
14993	317	130	132	275	344	367	133.026	53.5581	39.6013	77.8308	100.911	82.8826	193	328.67	75.4	87.21	-0.209929	down	0.640316	no
15003	82	60	99	111	101	146	24.1037	17.315	20.8047	22.0055	20.7534	23.0962	80.33	119.33	20.74	21.95	-0.081805	down	0.715795	no
15006	275	127	177	531	471	615	147.734	66.9814	67.9794	192.39	176.875	177.804	193	539	94.23	182.36	-0.952531	down	0.000844544	yes
15008	111	70	102	109	121	152	35.6555	22.0752	23.424	23.614	27.1699	26.2764	94.33	127.33	27.05	25.69	0.0744217	up	0.961864	no
15015	301	399	568	1447	1582	1758	70.6492	91.9425	95.3117	229.06	259.565	222.064	422.67	1595.67	85.97	236.9	-1.46237	down	2.32008e-09	yes
15029	50	52	65	70	41	70	22.0981	22.5628	20.5379	20.8653	12.6669	16.6496	55.67	60.33	21.73	16.73	0.377251	up	0.587321	no
15040	28	45	61	71	76	99	13.6318	21.5085	21.2316	23.3127	25.8647	25.9388	44.67	82	18.79	25.04	-0.414269	down	0.272776	no
15052	30	28	32	41	48	76	21.3658	19.5775	16.2931	19.6934	23.8967	29.1293	30	55	19.08	24.24	-0.345329	down	0.343329	no
15083	37	39	54	24	39	35	13.3279	13.792	13.9062	5.83056	9.82026	6.78494	43.33	32.67	13.68	7.48	0.870958	up	0.0835853	no
15099	43	44	56	54	57	78	27.2043	27.3291	25.3288	23.0411	25.2083	26.5572	47.67	63	26.62	24.94	0.0940491	up	1	no
15102	19.5	59	99.5	13	21	23	3.51716	10.4475	12.8303	1.58139	2.64774	2.23256	59.33	19	8.93	2.15	2.05432	up	0.0242402	no
15105	17	27	36	30	30	43	25.2235	39.3299	38.187	30.0204	31.1155	34.3355	26.67	34.33	34.25	31.82	0.10617	up	1	no
15115	0	1	4	9	2	7	0	0.235307	0.685408	1.45484	0.33509	0.902919	1.67	6	0.31	0.9	-1.53766	down	0.387368	no
15132	102.5	161	182.5	52	55.5	63.5	11.688	18.0237	14.8777	3.99906	4.42392	3.89679	148.67	57	14.86	4.11	1.85422	up	3.08289e-08	yes
15166	47	38	40	149	182	226	27.5013	21.8294	16.733	58.8006	74.4434	71.1677	41.67	185.67	22.02	68.14	-1.62969	down	6.94767e-08	yes
15190	271	405	507	464	529	613	71.4074	104.769	95.5079	82.4578	97.4382	86.9267	394.33	535.33	90.56	88.94	0.0260416	up	0.931936	no
15199	0	0	1	1	1	2	0	0	0.990033	0.933969	0.968037	1.49053	0.33	1.33	0.33	1.13	-1.77578	down	0.864189	no
15214	0	1	0	0	2	2	0	0.668632	0	0	0.952168	0.733049	0.33	1.33	0.22	0.56	-1.34792	down	0.855519	no
15215	49	58	90	44	36	68	62.9592	73.1635	82.6729	38.129	32.3344	47.0209	65.67	49.33	72.93	39.16	0.897132	up	0.0428095	no
15220	1091	188	276	3158	2756	4532	273.592	46.2849	49.4817	534.11	483.123	611.628	518.33	3482	123.12	542.95	-2.14075	down	1.9538e-08	yes
15230	4	8	12	39	32	26	5.4784	10.7569	11.7498	36.0245	30.6368	19.164	8	32.33	9.33	28.61	-1.61657	down	0.00672383	no
15233	81	108	150	181	167	276	84.8346	111.049	112.315	127.852	122.266	155.566	113	208	102.73	135.23	-0.396558	down	0.159903	no
15248	501	414	529	531	468	636	224.609	182.219	169.552	160.555	146.668	153.45	481.33	545	192.13	153.56	0.32328	up	0.546793	no
15264	73	42	47	238	213	309	45.2649	25.5677	20.835	99.5304	92.3247	103.114	54	253.33	30.56	98.32	-1.68584	down	2.18761e-09	yes
15265	926	896	1187	1135	1158	1466	938.298	891.335	859.88	775.65	820.234	799.434	1003	1253	896.5	798.44	0.16712	up	0.87657	no
15266	56	115	171	273	286	356	20.5279	41.3863	44.8136	67.493	73.2861	70.2304	114	305	35.58	70.34	-0.983279	down	0.000604059	yes
15268	973	1853	2546	603	612	754	405.58	758.302	758.716	169.52	178.326	169.143	1790.67	656.33	640.87	172.33	1.89486	up	0.000118605	yes
15278	13	32	37	25	23	30	8.14189	19.6759	16.5669	10.56	10.0695	10.1117	27.33	26	14.79	10.25	0.528998	up	0.446122	no
15283	158	105	187	369	319	518	63.7285	41.5785	53.9232	100.379	89.9429	112.441	150	402	53.08	100.92	-0.926972	down	0.000348123	yes
15289	22	30	46	35	44	60	8.23405	11.0234	12.3085	8.83484	11.5118	12.0854	32.67	46.33	10.52	10.81	-0.0392318	down	0.902291	no
15294	54	33	56	73	96	96	28.5178	17.1096	21.1431	26.0007	35.44	27.2843	47.67	88.33	22.26	29.58	-0.410168	down	0.238781	no
15303	34	37	52	131	126	170	14.562	15.5578	15.9222	37.8402	37.7235	39.1841	41	142.33	15.35	38.25	-1.31722	down	5.04379e-05	yes
15312	78	119	133	201	246	306	31.563	47.2753	38.4763	54.8555	69.5855	66.6384	110	251	39.1	63.69	-0.703898	down	0.0105774	no
15316	64	54	85	33	69	60	14.7441	12.2133	13.9995	5.12733	11.1119	7.43889	67.67	54	13.65	7.89	0.790804	up	0.072104	no
15317	87	86	111	98	126	125	20.0058	19.415	18.248	15.1985	20.2538	15.4691	94.67	116.33	19.22	16.97	0.179622	up	0.874173	no
15325	239	268	377	533	487	740	53.671	59.0854	60.5258	80.7252	76.4488	89.4319	294.67	586.67	57.76	82.2	-0.509068	down	0.0393611	no
15326	1	1	0	2	1	1	0.330593	0.324561	0	0.445927	0.231096	0.177915	0.67	1.33	0.22	0.28	-0.347923	down	1	no
15353	204	182	263	315	292	347	53.7532	47.0813	49.5435	55.9789	53.7844	49.2065	216.33	318	50.13	52.99	-0.0800459	down	0.684243	no
15356	487	718	1018	886	801	1112	284.96	412.461	425.854	349.646	327.633	350.17	741	933	374.43	342.48	0.128676	up	0.893926	no
15358	32	42	57	41	42	52	31.1584	40.1493	39.6787	26.9246	28.5873	27.2488	43.67	45	37	27.59	0.42338	up	0.505522	no
15359	49	74	92	95	105	129	14.4375	21.4057	19.3794	18.8781	21.6264	20.4552	71.67	109.67	18.41	20.32	-0.142411	down	0.642317	no
15367	186	230	291	66	70	93	66.6145	80.8699	74.5085	15.9419	17.5248	17.9249	235.67	76.33	74	17.13	2.111	up	7.4719e-12	yes
15373	147	166	243	105	113	114	21.9152	24.2963	25.8996	10.5574	11.7762	9.14645	185.33	110.67	24.04	10.49	1.19642	up	0.000193494	yes
15381	211	231	287	315	318	372	62.0228	66.6629	60.3126	62.4482	65.3425	58.8479	243	335	63	62.21	0.0182053	up	0.891214	no
15426	165	142	185	374	336	450	61.7554	52.1774	49.5017	94.4066	87.9082	90.6405	164	386.67	54.48	90.99	-0.739981	down	0.00371245	no
15440	172	350	446	250	252	342	51.4076	102.7	95.2996	50.394	52.6501	55.0103	322.67	281.33	83.14	52.68	0.658287	up	0.165273	no
15452	47	76	141	9	8	8	16.2716	25.8315	34.8987	2.10143	1.93607	1.49053	88	8.33	25.67	1.84	3.80231	up	1.22683e-07	yes
15456	36	82	89	60	90	95	10.0152	22.3962	17.7013	11.2577	17.5025	14.2233	69	81.67	16.7	14.33	0.220809	up	0.826115	no
15464	265	172	197	396	410	500	65.9239	42.0077	35.0365	66.4404	71.2986	66.9401	211.33	435.33	47.66	68.23	-0.517627	down	0.0264061	no
15465	45	64	74	94	95	126	19.6102	27.3812	23.0546	27.6272	28.9396	29.5501	61	105	23.35	28.71	-0.298131	down	0.351829	no
15468	134.5	107.5	162.5	246	232	296	36.4418	28.5949	31.4766	44.9523	43.9405	43.1606	134.83	258	32.17	44.02	-0.452443	down	0.0921628	no
15475	257	286	480	496	506	564	59.4264	64.9255	79.3496	77.3514	81.7893	70.185	341	522	67.9	76.44	-0.170916	down	0.534931	no
15496	277	542	680	397	405	494	71.4772	137.306	125.445	69.0905	73.0537	68.6015	499.67	432	111.41	70.25	0.665309	up	0.127086	no
15546	32	58	63	64	68	79	11.0173	19.6046	15.5069	14.8609	16.3657	14.6377	51	70.33	15.38	15.29	0.0084671	up	0.931976	no
15553	69	91	112	185	176	261	29.8601	38.6622	34.6512	53.9951	53.242	60.7858	90.67	207.33	34.39	56.01	-0.703695	down	0.0132431	no
15576	13	12	12	10	16	14	28.9328	26.2199	19.0935	15.0102	24.8924	16.7685	12.33	13.33	24.75	18.89	0.389806	up	0.808657	no
15584	196	279	373	204	195	296	27.0223	37.7636	36.7648	18.9687	18.7932	21.9623	282.67	231.67	33.85	19.91	0.765663	up	0.0218176	no
15593	88	139	146	85	74	95	15.8265	24.5426	18.7721	10.31	9.30322	9.19484	124.33	84.67	19.71	9.6	1.03782	up	0.00437917	no
15599	165	133	200	247	241	301	67.6465	53.5323	58.6204	68.2965	69.0682	66.412	166	263	59.93	67.93	-0.18077	down	0.459294	no
15606	22	31	54	11	18	17	16.5177	22.8503	28.9853	5.57006	9.44711	6.86902	35.67	15.33	22.78	7.3	1.6418	up	0.00120894	no
15613	46	49	80	44	48	56	10.7564	11.2488	13.3738	6.93906	7.84601	7.04717	58.33	49.33	11.79	7.28	0.695553	up	0.135272	no
15617	322	563	895	813	687	1005	172.983	296.933	343.738	294.563	257.99	290.557	593.33	835	271.22	281.04	-0.0513119	down	0.858253	no
15621	26	16	21	56	36	67	30.2848	18.2968	17.4875	43.9926	29.3125	41.9996	21	53	22.02	38.43	-0.803419	down	0.0477812	no
15636	23	28	30	24	31	36	8.68658	10.382	8.10027	6.11325	8.18431	7.31716	27	30.33	9.06	7.2	0.331514	up	0.763427	no
15642	139	269	408	67	81	106	41.5445	78.9322	87.1799	13.5056	16.9232	17.05	272	84.67	69.22	15.83	2.12853	up	0.000200321	yes
15649	43	59	68	59	35	72	20.4551	27.5543	23.126	18.9289	11.6386	18.4325	56.67	55.33	23.71	16.33	0.537971	up	0.349593	no
15651	13	16	42	3	4	9	6.58633	7.95835	15.2127	1.02509	1.41664	2.45393	23.67	5.33	9.92	1.63	2.60547	up	0.003178	no
15667	87	81	104	75	91	110	21.0138	19.2076	17.9587	12.2176	15.3648	14.2987	90.67	92	19.39	13.96	0.474014	up	0.360224	no
15672	37	44	70	249	213	354	12.4971	14.5903	16.903	56.7215	50.2907	64.3474	50.33	272	14.66	57.12	-1.96211	down	2.99617e-11	yes
15673	111	114	157	147	131	187	36.7934	37.0984	37.2052	32.8628	30.3541	33.3586	127.33	155	37.03	32.19	0.202082	up	0.829364	no
15674	88	98	101	180	191	286	22.1571	24.2247	18.1806	30.5663	33.6173	38.7538	95.67	219	21.52	34.31	-0.672951	down	0.0119043	no
15676	63	36	66	88	78	138	35.369	19.8421	26.4901	33.32	30.6109	41.6946	55	101.33	27.23	35.21	-0.370788	down	0.233005	no
15677	54	55	73	30	28	42	16.1396	16.1386	15.5984	6.04728	5.85001	6.75565	60.67	33.33	15.96	6.22	1.35947	up	0.00178799	no
15686	93	89	139	93	105	118	37.5111	35.2427	40.0819	25.2988	29.605	25.614	107	105.33	37.61	26.84	0.486732	up	0.274776	no
15701	43	32	35	98	99	146	20.1475	14.72	11.7241	30.9684	32.4256	36.815	36.67	114.33	15.53	33.4	-1.10479	down	0.000646147	yes
15709	30	22	16	23	36	37	27.4927	19.7935	10.4827	14.2156	23.0621	18.2481	22.67	32	19.26	18.51	0.0573028	up	0.915679	no
15713	39	50	73	37	38	45	20.0856	25.2809	26.8782	12.8517	13.6805	12.4724	54	40	24.08	13	0.889324	up	0.0517111	no
15714	80	96	133	104	99	109	13.4015	15.7883	15.9284	11.7499	11.593	9.82669	103	104	15.04	11.06	0.443453	up	0.332672	no
15738	93	129	185	93	98	121	97.4027	132.642	138.521	65.6918	71.7486	68.2012	135.67	104	122.86	68.55	0.841787	up	0.0184542	no
15746	127	260	350	232	212	285	57.558	115.685	113.404	70.9137	67.1642	69.513	245.67	243	95.55	69.2	0.465484	up	0.35671	no
15759	409.5	163.5	184.5	300.5	288.5	347.5	127.594	50.0145	41.0988	63.148	62.8377	58.2705	252.5	312.17	72.9	61.42	0.24721	up	0.962712	no
15769	24	23	33	55	55	79	7.95533	7.48476	7.82021	12.2956	12.7441	14.0927	26.67	63	7.75	13.04	-0.750676	down	0.0597943	no
15779	113	117	166	141	149	194	30.4181	30.9203	31.9462	25.5984	28.0375	28.1044	132	161.33	31.09	27.25	0.190194	up	0.837759	no
15780	180	224	253	684	442	962.5	140.213	171.303	140.894	359.345	240.678	403.492	219	696.17	150.8	334.5	-1.14937	down	0.000657262	yes
15789	210	202	258	155	185	218	33.384	31.5263	29.3222	16.6185	20.5584	18.6507	223.33	186	31.41	18.61	0.755146	up	0.0336167	no
15794	247	230	296	451	501	676	91.894	84.0081	78.7298	113.164	130.295	135.349	257.67	542.67	84.88	126.27	-0.573015	down	0.0176858	no
15796	32	70	53	18	28	33	24.9267	53.5323	29.5154	9.45644	15.2466	13.834	51.67	26.33	35.99	12.85	1.48583	up	0.0366508	no
15802	1	0	0	0	0	1	0.563953	0	0	0	0	0.303502	0.33	0.33	0.19	0.1	0.925999	up	1	no
15811	58	49	77	126	149	166	17.0489	14.1406	16.1814	24.9793	30.6165	26.2601	61.33	147	15.79	27.29	-0.789361	down	0.0117948	no
15813	33	33	39	50	45	65	20.063	19.6969	16.9513	20.5018	19.1246	21.2674	35	53.33	18.9	20.3	-0.103093	down	0.729449	no
15824	45	46	59	47	49	63	23.866	23.9512	22.3705	16.8114	18.1661	17.9815	50	53	23.4	17.65	0.40684	up	0.547758	no
15830	3	6	15	7	5	1	1.28931	2.53158	4.60878	2.02897	1.50213	0.231289	8	4.33	2.81	1.25	1.16864	up	0.261173	no
15832	61	56	55	97	94	103	53.1654	47.9171	34.2704	57.0178	57.2699	48.312	57.33	98	45.12	54.2	-0.264526	down	0.367129	no
15835	37	57	76	44	46	50	23.2901	35.2247	34.2012	18.6794	20.2408	16.9379	56.67	46.67	30.91	18.62	0.731221	up	0.114411	no
15840	101	98	77	525	485	727	98.3437	93.6816	53.601	344.766	330.116	380.959	92	579	81.88	351.95	-2.10379	down	3.25191e-16	yes
15844	40	68	60	35	39	45	54.1885	90.4397	58.1107	31.9783	36.9327	32.8079	56	39.67	67.58	33.91	0.994886	up	0.0332691	no
15875	36	33	52	28	36	55	13.3536	12.0175	13.7897	7.00477	9.33464	10.9794	40.33	39.67	13.05	9.11	0.518527	up	0.423411	no
15884	96	97	90	43	53	68	115.046	114.124	77.1084	34.7544	44.3994	43.856	94.33	54.67	102.09	41	1.31615	up	0.000867518	yes
15889	75	77	134	122	119	141	23.5454	23.7322	30.0751	25.8312	26.1151	23.8222	95.33	127.33	25.78	25.26	0.0293976	up	0.994104	no
15898	99	123	171	139	182	195	62.3168	76.0113	76.9526	59.0099	80.0831	66.0577	131	172	71.76	68.38	0.0696055	up	1	no
15911	24	24	40	20	24	23	35.6096	34.9599	42.43	20.0136	24.8924	18.3655	29.33	22.33	37.67	21.09	0.836857	up	0.150874	no
15913	98	74	84	345	295	455	40.5784	30.0818	24.866	96.3446	85.3867	101.391	85.33	365	31.84	94.37	-1.56749	down	3.38244e-09	yes
15915	794.39	441.493	444.46	2328.57	2344.07	3419.35	469.231	256.023	187.69	927.646	967.882	1086.97	560.11	2697.33	304.31	994.16	-1.70794	down	6.62307e-14	yes
15921	178	143	200	242	191	261	61.6244	48.604	49.5017	56.5051	46.2238	48.6286	173.67	231.33	53.24	50.45	0.0776563	up	0.987478	no
15931	0	0	1	0	0	0	0	0	0.303071	0	0	0	0.33	0	0.1	0	inf	up	0.987478	no
15932	455	455	694	481	493	592	241.312	236.909	263.138	172.049	182.774	168.969	534.67	522	247.12	174.6	0.501158	up	0.154985	no
15978	88	52	72	87	90	130	25.5064	14.797	14.9196	17.0069	18.2351	20.2782	70.67	102.33	18.41	18.51	-0.00781527	down	0.790798	no
15983	8	4	9	17	18	14	9.77518	4.79842	7.86203	14.0095	15.3747	9.20623	7	16.33	7.48	12.86	-0.78178	down	0.336598	no
15989	26	8	13	29	32	30	17.5161	5.29123	6.26129	13.1765	15.07	10.8769	15.67	30.33	9.69	13.04	-0.428375	down	0.459196	no
15998	111	107	88	303	253	353	145.624	137.816	82.5375	268.098	232.023	249.233	102	303	121.99	249.78	-1.0339	down	6.67104e-05	yes
16012	63	39	86	98	110	131	22.7592	13.832	22.2112	23.8771	27.7785	25.4687	62.67	113	19.6	25.71	-0.391476	down	0.254321	no
16019	49	154	205	165	142	234	15.7398	48.5654	47.0776	35.746	31.8854	40.4518	136	180.33	37.13	36.03	0.0433867	up	1	no
16025	3	3	3	23	17	19	0.925497	0.908611	0.661656	4.78544	3.66608	3.15447	3	19.67	0.83	3.87	-2.22115	down	0.00443263	no
16037	10	14	24	38	57	85	3.99467	5.4905	6.85408	10.2377	15.9168	18.2734	16	60	5.45	14.81	-1.44224	down	0.00103818	no
16047	0	0	0	1	0	0	0	0	0	0.141749	0	0	0	0.33	0	0.05	-inf	down	1	no
16065	14	29	64	45	46	60	5.83569	11.8677	19.0722	12.6508	13.4036	13.4597	35.67	50.33	12.26	13.17	-0.103296	down	0.931319	no
16076	80	68	94	135	135	166	24.438	20.3933	20.5286	27.813	28.8276	27.2899	80.67	145.33	21.79	27.98	-0.36073	down	0.220298	no
16077	63	65	84	78	77	88	26.6167	26.9606	25.3717	22.2253	22.7407	20.0085	70.67	81	26.32	21.66	0.281126	up	0.702462	no
16078	309	268	344	425	279	609	82.2901	70.0692	65.4945	76.334	51.9389	87.2821	307	437.67	72.62	71.85	0.0153788	up	0.791671	no
16080	1	2	4	0	0	0	0.78882	1.54886	2.25577	0	0	0	2.33	0	1.53	0	inf	up	0.144061	no
16087	238	207	287	408	410	461	165.714	141.5	142.863	191.594	199.556	172.744	244	426.33	150.03	187.96	-0.325175	down	0.191441	no
16088	47	44	39	54	52	66	44.7159	41.0979	26.5268	34.6495	34.5833	33.793	43.33	57.33	37.45	34.34	0.125076	up	1	no
16095	85	104	118	100	97	143	30.8859	37.1003	30.6535	24.5065	24.6384	27.9638	102.33	113.33	32.88	25.7	0.355442	up	0.568732	no
16096	84	115	152	114	115	140	21.1073	28.3697	27.3058	19.3196	20.2	18.9322	117	123	25.59	19.48	0.393586	up	0.410692	no
16109	336	392	597	262	219	245	110.785	126.891	140.726	58.2619	50.4762	43.4739	441.67	242	126.13	50.74	1.31372	up	3.41558e-06	yes
16114	40	44	48	59	28	85	37.7677	40.7865	32.4011	37.571	18.4807	43.1916	44	57.33	36.99	33.08	0.161176	up	1	no
16118	35	48	71	79	65	114	15.4687	20.8272	22.4337	23.5479	20.0816	27.115	51.33	86	19.58	23.58	-0.268183	down	0.449689	no
16119	68	91	158	106	126	118	20.8746	27.4254	34.6756	21.946	27.0383	19.4944	105.67	116.67	27.66	22.83	0.27687	up	0.549426	no
16124	78	41	81	122	127	159	61.9199	31.9538	45.9703	65.3183	70.4756	67.9284	66.67	136	46.61	67.91	-0.542985	down	0.078731	no
16127	40	47	66	96	86	161	11.8136	13.6277	13.9355	19.122	17.755	25.5898	51	114.33	13.13	20.82	-0.665103	down	0.0394485	no
16128	26	28	34	23	16	26	31.4609	33.2628	29.4126	18.7701	13.5337	16.9313	29.33	21.67	31.38	16.41	0.93527	up	0.127731	no
16137	61	68	82	143	167	203	26.0365	28.4947	25.0221	41.165	49.8274	46.6302	70.33	171	26.52	45.87	-0.79047	down	0.00755229	no
16143	212	194	267	326	298	392	61.5905	55.3328	55.4557	63.8756	60.5193	61.289	224.33	338.67	57.46	61.89	-0.107148	down	0.595379	no
16147	57	73	89	67	74	85	16.5984	20.8698	18.5284	13.1585	15.0634	13.3208	73	75.33	18.67	13.85	0.430836	up	0.42778	no
16152	16	19	24	22	16	36	18.1285	21.1348	19.4407	16.8114	12.6725	21.9515	19.67	24.67	19.57	17.15	0.190435	up	0.975588	no
16178	387	605	873	1035	1047	1560	97.0487	148.949	156.513	175.049	183.538	210.534	621.67	1214	134.17	189.71	-0.499734	down	0.0425608	no
16188	77	58	92	50	80	92	19.4661	14.3953	16.6277	8.52507	14.1377	12.5168	75.67	74	16.83	11.73	0.520832	up	0.308406	no
16204	0	0	0	1	0	0	0	0	0	0.718438	0	0	0	0.33	0	0.24	-inf	down	1	no
16207	340	104	118	546	450	636	119.032	35.7455	29.5341	128.919	110.128	119.829	187.33	544	61.44	119.63	-0.961329	down	0.0432451	no
16208	59	77	91	100	67	117	41.7806	53.5323	46.0703	47.7598	33.1663	44.5889	75.67	94.67	47.13	41.84	0.171763	up	0.917463	no
16209	1	1	2	42	46	62	0.733139	0.719763	1.04827	20.7671	23.5746	24.4623	1.33	50	0.83	22.93	-4.78798	down	3.5339e-12	yes
16229	18	12	21	35	38	57	29.9121	19.5775	24.9488	39.2267	44.1425	50.9762	17	43.33	24.81	44.78	-0.851933	down	0.066293	no
16253	17	24	27	130	144	160	9.21205	12.768	10.4599	47.5106	54.5468	46.6601	22.67	144.67	10.81	49.57	-2.1971	down	2.0003e-10	yes
16265	103.5	106	160	186.5	184	233.5	24.1114	24.2432	26.6476	29.3022	29.9639	29.2743	123.17	201.33	25	29.51	-0.239276	down	0.401853	no
16269	178	227.5	300	737.5	789.5	779	40.5572	50.89	48.8682	113.331	125.748	95.5221	235.17	768.67	46.77	111.53	-1.25378	down	7.77107e-07	yes
16273	26	15	24	34	33	41	17.0551	9.65997	11.2551	15.0418	15.132	14.4739	21.67	36	12.66	14.88	-0.233097	down	0.606404	no
16286	295	343	456	850	807	1085	39.6622	45.2744	43.8306	77.0751	75.8452	78.5062	364.67	914	42.92	77.14	-0.845829	down	0.000541303	no
16318	5	4	4	1	0	3	1.24634	0.978877	0.712824	0.168114	0	0.402444	4.33	1.33	0.98	0.19	2.36678	up	0.208175	no
16324	31	32	33	89	75	109	16.3023	16.5211	12.4067	31.5658	27.5707	30.8484	32	91	15.08	29.99	-0.991845	down	0.00428057	no
16329	5	8	11	3	2	3	3.58142	5.62573	5.63295	1.44926	1.00142	1.15645	8	2.67	4.95	1.2	2.04439	up	0.0727432	no
16340	56	65	95	104	79	100	32.9221	37.5159	39.9282	41.2356	32.4658	31.6387	72	94.33	36.79	35.11	0.0674317	up	1	no
16341	77	87	152	145	119	197	14.4748	16.0562	20.4278	18.3836	15.6375	19.93	105.33	153.67	16.99	17.98	-0.0817072	down	0.758551	no
16342	20	28	51	3	2	2	8.2813	11.3823	15.0972	0.83778	0.578893	0.445674	33	2.33	11.59	0.62	4.22447	up	1.23642e-10	yes
16350	115	104	164	200	166	213	40.1481	35.6454	40.9325	47.0909	40.5111	40.0189	127.67	193	38.91	42.54	-0.128679	down	0.626838	no
16360	194	319	403	479	435	590	27.888	45.0204	41.417	46.4399	43.7124	45.6443	305.33	501.33	38.11	45.27	-0.248386	down	0.328882	no
16364	25	30	31	58	41	72	21.9425	25.8506	19.4521	34.3332	25.1553	34.0093	28.67	57	22.42	31.17	-0.475372	down	0.215491	no
16367	96	80	77	211	221	292	54.6339	44.6976	31.3285	80.9866	87.919	89.4319	84.33	241.33	43.55	86.11	-0.983508	down	0.000254045	yes
16368	160	427	662	206	241	307	70.4642	184.62	208.432	61.1865	74.1934	72.7622	416.33	251.33	154.51	69.38	1.15511	up	0.101894	no
16375	34	24	40	44	40	54	22.3028	15.456	18.7585	19.4659	18.3418	19.0631	32.67	46	18.84	18.96	-0.00916	down	0.908574	no
16385	440	424	559	570	512	692	270.142	255.569	245.362	236.023	219.74	228.646	474.33	591.33	257.02	228.14	0.171961	up	0.876302	no
16391	183	190	225	297	282	363	22.1436	22.5712	19.4642	24.2379	23.8532	23.6387	199.33	314	21.39	23.91	-0.160678	down	0.46241	no
16393	177	121	159	200	177	255	34.2549	22.9899	21.999	26.1047	23.9454	26.5588	152.33	210.67	26.41	25.54	0.0483258	up	0.889666	no
16420	57	16	29	34	40	49	25.5544	7.04228	9.29492	10.2804	12.5357	11.8224	34	41	13.96	11.55	0.273406	up	0.951453	no
16423	153	143	193	212	198	242	29.382	26.9606	26.4975	27.4578	26.58	25.0106	163	217.33	27.61	26.35	0.0673879	up	0.987478	no
16438	107	70	81	98	107	91	48.4938	31.1461	26.2449	29.9549	33.8989	22.1954	86	98.67	35.29	28.68	0.299214	up	0.750457	no
16460	69	125	155	87	94	104	45.7432	81.3561	73.4626	38.8988	43.5617	37.1047	116.33	95	66.85	39.86	0.745986	up	0.0504263	no
16480	43	41	79	53	44	75	13.9201	13.0305	18.2835	11.5715	9.95695	13.0664	54.33	57.33	15.08	11.53	0.387244	up	0.516197	no
16488	42	48	87	18	23	25	69.7948	78.3102	103.359	20.1737	26.7178	22.358	59	22	83.82	23.08	1.86065	up	1.21383e-05	yes
16495	50	59	89	60	76	66	14.4252	16.7112	18.3569	11.6746	15.3273	10.2474	66	67.33	16.5	12.42	0.409801	up	0.415333	no
16497	80	62	77	109	134	190	45.9479	34.9599	31.6172	42.2223	53.7997	58.7283	73	144.33	37.51	51.58	-0.459537	down	0.100837	no
16516	55	62	79	85	99	100	12.1972	13.4987	12.5252	12.7133	15.3474	11.9349	65.33	94.67	12.74	13.33	-0.0653115	down	0.796988	no
16525	569	809	1140	1813	1681	2621	96.7483	135.046	138.578	207.907	199.801	239.837	839.33	2038.33	123.46	215.85	-0.805985	down	0.000750655	no
16544	0	1	2	3	8	6	0	0.216566	0.315409	0.446321	1.2336	0.71229	1	5.67	0.18	0.8	-2.152	down	0.234611	no
16552	94	62	122	203	211	228	50.7167	32.8411	47.0587	73.8685	79.5802	66.2029	92.67	214	43.54	73.22	-0.749896	down	0.0107757	no
16559	116	128	144	166	165	241	38.969	42.2157	34.5845	37.6105	38.7476	43.571	129.33	190.67	38.59	39.98	-0.0510514	down	0.702482	no
16560	22.5	20.5	22.3333	36	39.5	51.8333	12.8048	11.4538	9.08661	13.8176	15.714	15.8752	21.78	42.44	11.12	15.14	-0.445208	down	0.26429	no
16564	105	126	167	196	160	244	61.152	72.0435	69.5336	76.987	65.139	76.4768	132.67	200	67.58	72.87	-0.108729	down	0.635259	no
16595	128	118	192	225	175	254	87.1754	78.8986	93.4851	103.349	83.3147	93.0972	146	218	86.52	93.25	-0.10807	down	0.659088	no
16596	41	31	45	59	45	102	16.8091	12.4775	13.1896	16.3137	12.8965	22.5051	39	68.67	14.16	17.24	-0.283939	down	0.378799	no
16601	54	49	67	84	71	108	17.7578	15.8196	15.7517	18.6301	16.3213	19.1134	56.67	87.67	16.44	18.02	-0.132389	down	0.634798	no
16605	86	91	116	52	54	60	33.4953	34.796	32.2998	13.6593	14.7021	12.5764	97.67	55.33	33.53	13.65	1.29655	up	0.000537936	yes
16615	78	72	102	146	122	167	36.2739	32.8727	33.9123	45.7924	39.6606	41.7961	84	145	34.35	42.42	-0.304435	down	0.303869	no
16622	28	28	33	44	37	45	18.8635	18.5193	15.894	19.992	17.4247	16.3153	29.67	42	17.76	17.91	-0.0121338	down	0.902291	no
16625	50	147	242	390	401	415.5	20.365	58.7806	70.4671	107.132	114.171	91.0759	146.33	402.17	49.87	104.13	-1.06214	down	0.00225677	no
16650	42	23	50	22	28	34	15.8145	8.50233	13.4597	5.58688	7.36995	6.88977	38.33	28	12.59	6.62	0.927375	up	0.0801686	no
16665	59	67	86	136	135	191	15.5463	17.3321	16.2005	24.1687	24.8661	27.0848	70.67	154	16.36	25.37	-0.632951	down	0.0350327	no
16693	392	513.5	779	63.5	107.5	90	69.7948	89.7595	99.1589	7.62519	13.3797	8.62379	561.5	87	86.24	9.88	3.12577	up	1.60753e-24	yes
16695	17	9	5	245	239	290	7.08619	3.68307	1.49002	68.8763	69.6404	65.055	10.33	258	4.09	67.86	-4.05239	down	4.23114e-31	yes
16696	173	157	270	342	430	460	19.3031	17.1983	21.5379	25.7364	33.539	27.6222	200	410.67	19.35	28.97	-0.582226	down	0.0303825	no
16699	734.5	885	1168.5	1984.5	2263.5	2166	100.597	118.998	114.414	183.309	216.707	159.651	929.33	2138	111.34	186.56	-0.744668	down	0.00201202	no
16703	96	82	124	192	179	263	20.383	17.0928	18.8224	27.494	26.5674	30.0519	100.67	211.33	18.77	28.04	-0.579058	down	0.0384753	no
16716	2	2	1	1	4	1	0.726726	0.713467	0.259776	0.245065	1.01602	0.195551	1.67	2	0.57	0.49	0.21818	up	1	no
16724	259	223	314	485	447	522	250.233	211.521	216.886	316.029	301.893	271.416	265.33	484.67	226.21	296.45	-0.390126	down	0.11708	no
16734	192	106	142	327	336	456	78.4578	42.525	41.484	90.1204	95.9785	100.281	146.67	373	54.16	95.46	-0.817669	down	0.000990491	no
16740	18	13	27	25	28	29	7.23679	5.13121	7.76058	6.77881	7.86921	6.27466	19.33	27.33	6.71	6.97	-0.0548459	down	0.932893	no
16762	8.5	12	15	44	40.5	40.1667	2.12302	2.94252	2.67845	7.41186	7.07113	5.39907	11.83	41.56	2.58	6.63	-1.36164	down	0.00689454	no
16765	44	49	85	42	69	46	12.4917	13.6575	17.2523	8.04192	13.6936	7.02825	59.33	52.33	14.47	9.59	0.593462	up	0.180735	no
16770	41	55	75	65	64	70	14.435	19.0107	18.8778	15.4342	15.7511	13.2632	57	66.33	17.44	14.82	0.234855	up	0.757966	no
16775	374	223	305	768	771	965	91.3979	53.5023	53.2871	126.58	131.71	126.914	300.67	834.67	66.06	128.4	-0.958796	down	5.25369e-05	yes
16778	115	132	217	169	143	205	28.9553	32.6292	39.0613	28.6983	25.169	27.7781	154.67	172.33	33.55	27.22	0.301646	up	0.540907	no
16785	39	36	55	73	57	82	20.3377	18.4307	20.5049	25.6744	20.7784	23.0128	43.33	70.67	19.76	23.16	-0.229052	down	0.532903	no
16797	86	197	298	187	185	265	17.2323	38.7538	42.6892	25.2712	25.9129	28.5765	193.67	212.33	32.89	26.59	0.306765	up	0.657045	no
16800	387.5	443	598.5	1955.5	2413.5	1951	53.9012	60.497	59.518	183.453	234.679	146.051	476.33	2106.67	57.97	188.06	-1.69781	down	4.34134e-08	yes
16804	79	105	157	424	412	533	30.7689	40.1493	43.7162	111.376	112.171	111.72	113.67	456.33	38.21	111.76	-1.54838	down	8.39029e-09	yes
16838	127	103	152	43	60	61	32.4354	25.8259	27.7534	7.40668	10.7119	8.38424	127.33	54.67	28.67	8.83	1.69906	up	9.40371e-07	yes
16841	135	137	255	227	217	387	34.8355	34.7066	47.042	39.5051	39.1424	53.7425	175.67	277	38.86	44.13	-0.183474	down	0.485157	no
16852	73	79	118	88	72	103	22.3544	23.7504	25.8333	18.1745	15.4125	16.9745	90	87.67	23.98	16.85	0.509083	up	0.27494	no
16853	141	290	380	216.5	197.5	261.5	44.1541	89.1565	85.0732	45.7246	43.2333	44.0699	270.33	225.17	72.79	44.34	0.715131	up	0.134947	no
16858	118	128	163	133	138	177	15.1773	16.1631	14.9884	11.5373	12.4077	12.2519	136.33	149.33	15.44	12.07	0.355247	up	0.509291	no
16861	195	217	393	390	318	585	76.4262	83.497	110.118	103.089	87.1234	123.391	268.33	431	90.01	104.53	-0.21576	down	0.404871	no
16876	80	150	214	181	179	252	56.0151	103.112	107.124	85.4739	87.6128	94.9586	148	204	88.75	89.35	-0.00972061	down	0.910976	no
16877	188	152	203	262	257	327	50.0665	39.7407	38.6494	47.0577	47.8434	46.8658	181	282	42.82	47.26	-0.142335	down	0.501728	no
16892	229	107	164	223	231	250	57.3114	26.2901	29.3432	37.6401	40.4126	33.6717	166.67	234.67	37.65	37.24	0.0157968	up	0.895301	no
16894	21	81	117	28	28	28	5.33056	20.1856	21.2323	4.79349	4.96834	3.82499	73	28	15.58	4.53	1.78211	up	0.056976	no
16904	81	118	141	112	104	151	11.155	15.9541	13.8823	10.4027	10.012	11.1913	113.33	122.33	13.66	10.54	0.374083	up	0.48333	no
16908	132	122	124	16	18	17	58.3391	52.9357	39.18	4.7692	5.56106	4.04347	126	17	50.15	4.79	3.38815	up	3.76829e-19	yes
16935	20.75	25.5	32.25	52.75	69	34.5	46.1812	55.7173	51.3138	79.1789	107.348	41.3223	26.17	52.08	51.07	75.95	-0.572574	down	0.336598	no
16944	51	74	88	20	21	30	50.8505	72.4369	62.7285	13.4492	14.6367	16.0977	71	23.67	62.01	14.73	2.07374	up	4.79807e-07	yes
16953	14	46	71	92	94	106	16.9405	54.646	61.4205	75.0802	79.5106	69.0276	43.67	97.33	44.34	74.54	-0.749406	down	0.0662555	no
16964	143	181	271	168	204	224	17.4389	21.6703	23.6271	13.8176	17.3906	14.7011	198.33	198.67	20.91	15.3	0.450661	up	0.248602	no
16982	29	16	24	17	29	33	19.023	10.304	11.2551	7.52091	13.2978	11.6497	23	26.33	13.53	10.82	0.322461	up	0.819285	no
16994	137	224	375	500	475	666	24.9997	40.1297	48.9219	61.5353	60.5909	65.4045	245.33	547	38.02	62.51	-0.717328	down	0.0076188	no
17011	10.975	10.7881	14.0274	13.381	15.3738	23.5298	11.0311	10.6454	10.0797	9.07069	10.8018	12.7277	11.93	17.43	10.59	10.87	-0.0376494	down	0.932747	no
17012	64	73	93	111	105	129	34.6806	38.8359	36.0286	40.5667	39.7737	37.6197	76.67	115	36.52	39.32	-0.106577	down	0.689164	no
17018	14	15	20	20	30	24	2.81885	2.9651	2.87893	2.7159	4.22246	2.60061	16.33	24.67	2.89	3.18	-0.137957	down	0.833768	no
17024	122	130	162	129	152	167	42.1199	44.063	39.9853	30.0371	36.6835	31.0287	138	149.33	42.06	32.58	0.368462	up	0.475702	no
17028	900	1560	1936	1857	1780	2405	253.206	430.883	389.398	352.357	350.067	364.137	1465.33	2014	357.83	355.52	0.00934362	up	0.89336	no
17033	0	0.666667	1.33333	0.166667	0	0.333333	0	0.784357	1.14235	0.134707	0	0.214981	0.67	0.17	0.64	0.12	2.41504	up	0.762758	no
17062	116	84	147	95	84	124	35.5221	25.2536	32.1822	19.6202	17.9812	20.4353	115.67	101	30.99	19.35	0.679469	up	0.0954108	no
17064	5	14	11	10	8	20	4.18233	11.4969	6.57807	5.64142	4.67776	9.00322	10	12.67	7.42	6.44	0.204358	up	1	no
17096	62	63	94	104	98	110	24.2235	24.1651	26.2561	27.4042	26.7652	23.1289	73	104	24.88	25.77	-0.0507061	down	0.836763	no
17100	4.08333	2.75	3.91667	4.33333	4.16667	1.91667	1.06916	0.70691	0.733165	0.765227	0.762634	0.270081	3.58	3.47	0.84	0.6	0.485427	up	0.831401	no
17103	235	250	347	334	331	423	35.8493	37.4417	37.8442	34.3637	35.2972	34.7274	277.33	362.67	37.05	34.8	0.0903862	up	1	no
17109	267	76	111	1090	897	1172	97.018	27.1118	28.8351	267.121	227.842	229.186	151.33	1053	50.99	241.38	-2.24302	down	5.21503e-16	yes
17120	25	20	37	56	69	50	9.44194	7.41574	9.99034	14.2643	18.2167	10.1627	27.33	58.33	8.95	14.21	-0.666947	down	0.134076	no
17140	34	37	57	42	53	61	33.1058	35.3696	39.6787	27.5813	36.0745	31.9649	42.67	52	36.05	31.87	0.1778	up	0.889666	no
17144	141	132	154	119	103	160	49.6422	45.6256	38.7623	28.2565	25.3494	30.3159	142.33	127.33	44.68	27.97	0.675749	up	0.105982	no
17160	133	128	155	154	151	217	35.4194	33.4659	29.5106	27.6599	28.1103	31.1005	138.67	174	32.8	28.96	0.179634	up	0.912311	no
17170	35	41	49	40	45	52	11.8537	13.6325	11.8643	9.13665	10.6537	9.47784	41.67	45.67	12.45	9.76	0.351193	up	0.654108	no
17171	53	34	56	66	71	60	24.0203	15.1281	18.1446	20.1737	22.4937	14.6343	47.67	65.67	19.1	19.1	0	no	0.931226	no
17172	1932	2647	3503	11	17	20	537.482	722.96	696.714	2.0639	3.30602	2.99437	2694	16	652.39	2.79	7.86933	up	9.04475e-102	yes
17175	58	110	145	83	77	103	25.5433	47.5603	45.6535	24.6528	23.7049	24.4121	104.33	87.67	39.59	24.26	0.706557	up	0.0972662	no
17176	140	141	186	150	182	231	37.4436	37.023	35.5647	27.057	34.0267	33.2491	155.67	187.67	36.68	31.44	0.222392	up	0.791671	no
17193	86	122	171	181	153	191	41.8691	58.312	59.518	59.4311	52.0698	50.0435	126.33	175	53.23	53.85	-0.0167068	down	0.895853	no
17195	14	11	22	21	14	16	12.1172	9.34692	13.613	12.2583	8.47033	7.45266	15.67	17	11.69	9.39	0.316078	up	0.774929	no
17200	0	0.666667	1.33333	0.166667	0	0.333333	0	0.784357	1.14235	0.134707	0	0.214981	0.67	0.17	0.64	0.12	2.41504	up	0.762758	no
17205	4	9	12	8	7	9	1.43257	3.16447	3.07252	1.93235	1.75248	1.73467	8.33	8	2.56	1.81	0.500154	up	0.721612	no
17211	259	150	194	801	847	1033	57.2342	32.5425	30.6489	119.379	130.84	122.85	201	893.67	40.14	124.36	-1.63141	down	2.06192e-11	yes
17220	87	66	81	164	147	152	36.6322	27.2829	24.3829	46.5722	43.2673	34.4434	78	154.33	29.43	41.43	-0.493388	down	0.0911773	no
17230	629	728	1045	44	55	75	337.907	383.956	401.348	15.9419	20.6542	21.6834	800.67	58	374.4	19.43	4.26822	up	1.22654e-48	yes
17245	66	58	66	170	131	182	27.0586	23.3449	19.3447	47.0057	37.5433	40.1561	63.33	161	23.25	41.57	-0.838312	down	0.00441449	no
17246	40.3881	41.619	65.0036	40.8345	42.8988	59.4	36.7424	37.1715	42.2775	25.0543	27.2809	29.0817	49	47.71	38.73	27.14	0.513031	up	0.366381	no
17250	305	316	410	268	246	408	223.607	227.445	214.895	132.514	126.073	160.977	343.67	307.33	221.98	139.85	0.666549	up	0.0637344	no
17252	147	87	115	487	456	543	56.0279	32.5544	31.3359	125.186	121.493	111.38	116.33	495.33	39.97	119.35	-1.57821	down	8.36969e-10	yes
17258	68	63	112	21	19	30	13.099	11.9145	15.4243	2.72829	2.55849	3.11008	81	23.33	13.48	2.8	2.26732	up	9.58991e-09	yes
17262	177	109	103	141	144	170	77.951	47.1279	32.4297	41.8801	44.3313	40.2918	129.67	151.67	52.5	42.17	0.3161	up	0.836763	no
17284	95	35	73	119	122	124	75.8986	27.4525	41.6956	64.1206	68.1349	53.3152	67.67	121.67	48.35	61.86	-0.355491	down	0.402872	no
17300	55	76	99	30	43	50	17.1371	23.2483	22.053	6.30429	9.36576	8.38424	76.67	41	20.81	8.02	1.3756	up	0.000541303	yes
17307	205	101	118	538	501	708	125.245	60.58	51.54	221.68	213.965	232.786	141.33	582.33	79.12	222.81	-1.4937	down	1.27803e-09	yes
17318	115	126	183	312	310	353	40.7184	43.7992	46.3234	74.5053	76.728	67.2645	141.33	325	43.61	72.83	-0.739874	down	0.00688667	no
17327	26	26	38	70	62	82	25.1199	24.6616	26.2474	45.6124	41.8732	42.6362	30	71.33	25.34	43.37	-0.775281	down	0.0456615	no
17342	143	193	296	100	103	135	45.0066	59.6349	66.6022	21.2266	22.6609	22.8661	210.67	112.67	57.08	22.25	1.35918	up	1.26705e-05	yes
17363	67	63	86	50	70	93	19.065	17.5997	17.4951	9.59557	13.9238	14.2417	72	71	18.05	12.59	0.519721	up	0.331352	no
17365	74	126	152	66	56	95	19.8342	33.1555	29.1261	11.9307	10.4923	13.7033	117.33	72.33	27.37	12.04	1.18476	up	0.00122973	no
17367	46	40	68	62	66	72	18.9213	16.1531	19.9967	17.1998	18.9774	15.9384	51.33	66.67	18.36	17.37	0.0799683	up	1	no
17381	107	90	125	158	165	202	25.1619	20.7781	21.0149	25.0586	27.1233	25.564	107.33	175	22.32	25.92	-0.215729	down	0.413791	no
17392	240	292.5	402.5	112	138.5	134.5	66.6193	79.7109	79.8752	20.9675	26.8744	20.0923	311.67	128.33	75.4	22.64	1.73569	up	2.4328e-09	yes
17393	122	207	318	49	19	28	48.7349	81.1809	90.8165	13.2013	5.30559	6.01946	215.67	32	73.58	8.18	3.16914	up	8.21685e-09	yes
17399	3	1	3	3	1	0	1.20613	0.394708	0.862287	0.813457	0.281043	0	2.33	1.33	0.82	0.36	1.18763	up	0.675365	no
17409	528	605	894	750	617	898	306.077	344.314	370.503	293.223	250.024	280.151	675.67	755	340.3	274.47	0.310159	up	0.481829	no
17414	59	74	113	67	95	97	12.8108	15.7746	17.5412	9.81156	14.4194	11.3348	82	86.33	15.38	11.86	0.374951	up	0.456425	no
17436	272	250	330	362	368	437	74.6703	67.3787	64.7665	67.0236	70.6198	64.5624	284	389	68.94	67.4	0.0325927	up	0.904224	no
17438	33	30	31	81	59	86	17.652	15.7545	11.8549	29.2216	22.0613	24.7569	31.33	75.33	15.09	25.35	-0.748393	down	0.0365337	no
17441	92	124	169	76	70	88	72.5714	96.0291	95.3064	40.4326	38.599	37.3576	128.33	78	87.97	38.8	1.18095	up	0.000706873	yes
17444	101	105	162	140	181	222	13.7423	14.0259	15.7584	12.8472	17.2154	16.2559	122.67	181	14.51	15.44	-0.0896252	down	0.710248	no
17448	85	68	73	87	89	106	33.0027	25.9204	20.2633	22.7819	24.1557	22.149	75.33	94	26.4	23.03	0.197024	up	0.920339	no
17457	26	28	36	39	49	67	11.0975	11.7331	10.9853	11.2268	14.62	15.3903	30	51.67	11.27	13.75	-0.286944	down	0.471612	no
17459	46	99	111	98	88	162	27.1713	57.4104	46.8741	39.0408	36.3358	51.4975	85.33	116	43.82	42.29	0.0512729	up	0.968052	no
17466	115	75	90	124	142	183	42.1555	26.9911	23.5861	30.6562	36.3868	36.1016	93.33	149.67	30.91	34.38	-0.153496	down	0.469528	no
17475	16	33	32	55	49	55	5.97047	12.0894	8.53681	13.8418	12.7816	11.0451	27	53	8.87	12.56	-0.50183	down	0.244274	no
17513	48	83	128	98	94	132	19.2981	32.7608	36.7909	26.5729	26.418	28.5605	86.33	108	29.62	27.18	0.124026	up	0.906891	no
17524	2462	1121	1822	4045	3962	5411	703.779	314.599	372.352	779.843	791.703	832.425	1801.67	4472.67	463.58	801.32	-0.78956	down	0.00439616	no
17533	42	38	39	44	27	53	38.4898	34.1887	25.5516	27.195	17.2965	26.1391	39.67	41.33	32.74	23.54	0.47594	up	0.550298	no
17537	142	124	155	104	91	107	88.9345	76.2442	69.4018	43.9294	39.8403	36.0649	140.33	100.67	78.19	39.94	0.96915	up	0.00755229	no
17540	3	7	7	13	3	11	2.65178	6.07459	4.42355	7.74996	1.85369	5.23272	5.67	9	4.38	4.95	-0.176498	down	0.892566	no
17549	83	63	78	146	192	223	30.8794	23.0109	20.7464	36.6339	49.9334	44.6492	74.67	187	24.88	43.74	-0.813967	down	0.00412373	no
17554	24	31	49	210	228	296	9.55657	12.1187	13.949	56.3962	63.4637	63.431	34.67	244.67	11.87	61.1	-2.36385	down	3.21636e-14	yes
17558	39	30	55	79	75	68	27.7755	20.9759	28.0038	37.9458	37.3386	26.063	41.33	74	25.59	33.78	-0.400589	down	0.327328	no
17567	25	25	29	34	33	46	30.8499	30.287	25.584	28.2965	28.466	30.5485	26.33	37.67	28.91	29.1	-0.00945054	down	0.893926	no
17568	56	73	96	58	73	99	12.0544	15.427	14.7736	8.42024	10.9845	11.4686	75	76.67	14.08	10.29	0.452404	up	0.398678	no
17569	103	77	92	118	83	147	109.72	80.5273	70.0639	84.7757	61.8055	84.2724	90.67	116	86.77	76.95	0.173275	up	0.975332	no
17571	83	32	54	192	164	193	32.9445	12.4698	15.3234	51.398	45.5039	41.227	56.33	183	20.25	46.04	-1.18497	down	0.000221361	yes
17575	15	10	4	37	38	56	20.544	13.4461	3.91662	34.1771	36.3812	41.2763	9.67	43.67	12.64	37.28	-1.56041	down	0.000756215	yes
17576	83	98	150	156	165	217	51.7229	59.9562	66.8272	65.5646	71.8768	72.7752	110.33	179.33	59.5	70.07	-0.235907	down	0.427769	no
17583	111	182	231	63	119	118	25.1533	40.4899	37.4233	9.62837	18.8503	14.3904	174.67	100	34.36	14.29	1.26572	up	0.000973038	yes
17595	2	1	4	14	6	18	0.33594	0.164905	0.48034	1.58599	0.704501	1.62713	2.33	12.67	0.33	1.31	-1.98903	down	0.0488039	no
17599	63	61	82	123	114	178	39.8574	37.888	37.0886	52.4824	50.4166	60.6049	68.67	138.33	38.28	54.5	-0.509665	down	0.0886972	no
17601	43	34	33	69	57	95	45.4173	35.2562	24.9186	49.1521	42.085	54.0002	36.67	73.67	35.2	48.41	-0.45973	down	0.158984	no
17602	466	773	1046	893	857	1050	430.217	700.622	690.383	556.023	553.072	521.686	761.67	933.33	607.07	543.59	0.159344	up	0.803225	no
17630	760	1010	1370	164	164	218	203.265	265.2	261.955	29.5824	30.6614	31.3779	1046.67	182	243.47	30.54	2.99497	up	1.02016e-28	yes
17668	226	54	82	217	159	266	136.734	32.0749	35.4682	88.5457	67.2457	86.6101	120.67	214	68.09	80.8	-0.246912	down	0.689164	no
17670	125	165	246	303	249	294	139.1	180.262	195.708	227.405	193.694	176.069	178.67	282	171.69	199.06	-0.213397	down	0.4692	no
17677	64	59	59	50	59	72	26.1526	23.6696	17.2363	13.7799	16.8534	15.8339	60.67	60.33	22.35	15.49	0.528938	up	0.380453	no
17697	19	71	92	196	211	312	7.89346	28.9584	27.3249	54.9174	61.2768	69.7569	60.67	239.67	21.39	61.98	-1.53487	down	4.48318e-07	yes
17704	132	206	255	145	168	197	33.9209	51.9713	46.848	25.1305	30.1788	27.2445	197.67	170	44.25	27.52	0.685197	up	0.0535566	no
17705	1	3	7	1	1	2	0.764623	2.25202	3.82651	0.515688	0.534499	0.822993	3.67	1.33	2.28	0.62	1.87869	up	0.328171	no
17729	6	2	5	1	4	4	2.38914	0.781851	1.42337	0.268553	1.1134	0.857175	4.33	3	1.53	0.75	1.02857	up	0.596893	no
17735	138	146	199	208	218	297	56.2073	58.3807	57.9461	57.1369	62.0683	65.1012	161	241	57.51	61.44	-0.0953654	down	0.645562	no
17737	48	83	102	181	212	240	14.1428	24.0091	21.4858	35.9677	43.6647	38.0561	77.67	211	19.88	39.23	-0.98064	down	0.000933738	yes
17745	73	76	120	73	77	84	34.5941	35.3587	40.6554	23.3315	25.5076	21.4229	89.67	78	36.87	23.42	0.654706	up	0.114004	no
17748	17	19	18	36	29	39	12.7637	14.005	9.66177	18.2293	15.2203	15.7583	18	34.67	12.14	16.4	-0.433927	down	0.360039	no
17756	137	30	27	3818	3225	5520	38.1987	8.21206	5.38206	717.965	628.575	828.296	64.67	4187.67	17.26	724.95	-5.39238	down	9.90638e-66	yes
17763	8	25	27	127	139	170	0.89907	2.75833	2.16932	9.62603	10.9199	10.2819	20	145.33	1.94	10.28	-2.40571	down	1.16292e-11	yes
17777	42	28	40	70	66	81	22.9588	15.0266	15.6321	25.807	25.2199	23.8289	36.67	72.33	17.87	24.95	-0.4815	down	0.182469	no
17790	11	12	19	15	15	15	4.08027	4.36999	5.03856	3.75255	3.88944	2.99437	14	15	4.5	3.55	0.342106	up	0.772437	no
17813	30	40	42	70	50	62	40.2044	52.6278	40.2401	63.2689	46.8405	44.716	37.33	60.67	44.36	51.61	-0.218391	down	0.559789	no
17821	0	0	0	0	0	0.5	0	0	0	0	0	0.187357	0	0.17	0	0.06	-inf	down	1	no
17823	0	1	0	1	1	0	0	0.231304	0	0.158898	0.164694	0	0.33	0.67	0.08	0.11	-0.459432	down	1	no
17839	79	72	115	115	93	141	88.7032	79.3684	92.3139	87.0863	72.9952	85.202	88.67	116.33	86.8	81.76	0.0862998	up	1	no
17842	64	62	80	52	64	79	21.3277	20.2842	19.0595	11.6871	14.9088	14.168	68.67	65	20.22	13.59	0.573238	up	0.264178	no
17854	32	24	22	87	53	58	17.4924	12.88	8.59766	32.0745	20.2524	17.0627	26	66	12.99	23.13	-0.832364	down	0.0840972	no
17865	120	111	164	142	156	192	28.1128	25.5299	27.4678	22.4363	25.5474	24.2071	131.67	163.33	27.04	24.06	0.168459	up	0.884811	no
17873	19	16	26	17	15	26	15.3769	12.7127	15.0434	9.27904	8.48604	11.3242	20.33	19.33	14.38	9.7	0.568007	up	0.510863	no
17882	20	33	46	59	66	68	36.6569	59.3804	60.2756	72.932	84.5609	67.074	33	64.33	52.1	74.86	-0.522912	down	0.220916	no
17887	41	29	50	22	26	41	20.4399	14.1937	17.8206	7.39703	9.06083	11.0001	40	29.67	17.48	9.15	0.933862	up	0.0833177	no
17889	62	73	87	103	82	111	115.333	133.317	115.701	129.222	106.629	111.123	74	98.67	121.45	115.66	0.0704725	up	0.996324	no
17905	78	102	148	64	66	84	38.2733	49.1365	51.9183	21.1798	22.6384	22.1819	109.33	71.33	46.44	22	1.07786	up	0.00303329	no
17907	0	0	3	1	2	1	0	0	0.675023	0.212266	0.440017	0.169379	1	1.33	0.23	0.27	-0.231326	down	1	no
17911	14	22	27	30	40	38	5.52174	8.51871	7.61323	7.98012	11.0283	8.06586	21	36	7.22	9.02	-0.321129	down	0.549005	no
17914	30	32	35	35	32	58	8.11064	8.49351	6.76487	6.38178	6.04761	8.43881	32.33	41.67	7.79	6.96	0.162536	up	1	no
17923	123	99	158	284	317	388	64.142	50.6845	58.9049	99.8839	115.557	108.89	126.67	329.67	57.91	108.11	-0.900616	down	0.000836541	no
17931	15	22	23	22	36	32	29.6747	42.7288	32.5297	29.3533	49.7848	34.0693	20	30	34.98	37.74	-0.109564	down	0.825124	no
17941	0	0	0	1	2	0	0	0	0	0.778308	1.6134	0	0	1	0	0.8	-inf	down	0.741885	no
17945	208	497	845	428	419	552	87.2855	204.757	253.509	121.133	122.911	124.663	516.67	466.33	181.85	122.9	0.565264	up	0.390917	no
17957	26	31	46	48	56	68	9.50285	11.1236	12.0198	11.8321	14.3076	13.3755	34.33	57.33	10.88	13.17	-0.275577	down	0.516995	no
17962	51	51	100	47	53	59	29.5642	29.0248	41.4433	18.3753	21.4769	18.4063	67.33	53	33.34	19.42	0.779711	up	0.0631575	no
17970	102	95	133	181	169	239	26.2116	23.9674	24.4344	31.3698	30.3584	33.0529	110	196.33	24.87	31.59	-0.345061	down	0.208561	no
17982	3	1	7	9	2	4	1.9474	0.63729	3.24855	3.94018	0.907535	1.39737	3.67	5	1.94	2.08	-0.100527	down	1	no
17988	207	111	130	458	467	601	53.304	28.0618	23.9326	79.5417	84.0632	83.2881	149.33	508.67	35.1	82.3	-1.22942	down	5.92909e-07	yes
17991	48	55	97	105	75	112	14.3808	16.1774	20.7764	21.2164	15.7073	18.0584	66.67	97.33	17.11	18.33	-0.099367	down	0.783718	no
17992	53	82	110	25	31	45	22.468	34.1275	33.3379	7.14772	9.18648	10.2664	81.67	33.67	29.98	8.87	1.75699	up	6.52986e-06	yes
18000	88	75	124	300	236	345	65.2842	54.6248	65.7665	150.102	122.388	137.741	95.67	293.67	61.89	136.74	-1.14366	down	3.95877e-05	yes
18001	145	148	187	114	165	163	23.1691	23.217	21.3619	12.2853	18.4299	14.0167	160	147.33	22.58	14.91	0.598765	up	0.130706	no
18014	107	123	150	212	182	212	91.971	103.795	92.1755	122.897	109.355	98.0667	126.67	202	95.98	110.11	-0.19814	down	0.459028	no
18025	236	268	273	427	416	646	95.1894	106.124	78.7221	116.157	117.292	140.226	259	496.33	93.35	124.56	-0.416119	down	0.0673065	no
18037	1	0	0	25	16	26	0.825388	0	0	13.9168	9.23161	11.5492	0.33	22.33	0.28	11.57	-5.36882	down	8.16835e-07	yes
18046	162	117	137	228	207	228	47.3959	33.6058	28.6552	44.9884	42.3346	35.8987	138.67	221	36.55	41.07	-0.168214	down	0.446232	no
18052	150	153	195	128	136	163	37.6158	37.6681	34.9599	21.6485	23.8406	21.9981	166	142.33	36.75	22.5	0.707819	up	0.060219	no
18056	121	96	144	160	153	223	55.4436	43.1858	47.1722	49.4454	49.0069	54.9908	120.33	178.67	48.6	51.15	-0.0737779	down	0.687368	no
18062	119	95	158	126	130	164	44.8078	35.1183	42.5325	31.9976	34.2176	33.233	124	140	40.82	33.15	0.300267	up	0.606233	no
18071	44	80	84	76	83	78	24.4816	43.6999	33.4136	28.5194	32.2823	23.3561	69.33	79	33.87	28.05	0.272007	up	0.689375	no
18078	161	174	217	400	399	523	40.132	42.5812	38.6707	67.2458	69.5244	70.1594	184	440.67	40.46	68.98	-0.769682	down	0.00247782	no
18080	34	52	55	44	46	55.5	11.1222	16.7	12.8626	9.70739	10.5188	9.77062	47	48.5	13.56	10	0.439357	up	0.50573	no
18096	56	44	87	37	37	40	16.0448	12.3766	17.8206	7.14969	7.41049	6.16772	62.33	38	15.41	6.91	1.15711	up	0.0055168	no
18099	76	70	105	135	141	156	30.4571	27.5408	30.083	36.4879	39.4997	33.6448	83.67	144	29.36	36.54	-0.315625	down	0.310198	no
18116	331	369	465	414	470	512	83.3408	91.2135	83.7028	70.3024	82.7232	69.3775	388.33	465.33	86.09	74.13	0.215788	up	0.746053	no
18120	88	87	117	95	121	117	45.8902	44.541	43.6195	33.4119	44.1085	32.8354	97.33	111	44.68	36.79	0.280316	up	0.65961	no
18123	64	118	168	113	89	118	98.4759	178.252	184.806	117.265	95.7281	97.7127	116.67	106.67	153.84	103.57	0.570824	up	0.2033	no
18128	121	69	83	127	94	143	55.4436	31.0398	27.1895	39.2473	30.1088	35.2631	91	121.33	37.89	34.87	0.119831	up	0.99464	no
18132	214	469	661	525	476	633	160.672	345.703	354.802	265.844	249.824	255.77	448	544.67	287.06	257.15	0.158742	up	0.853586	no
18159	7	21	15	20	13	20	2.30194	6.77982	3.5265	4.43574	2.9884	3.53952	14.33	17.67	4.2	3.65	0.202493	up	0.969256	no
18161	699	615	861	1674	1601	2241	224.533	193.946	197.726	362.659	359.496	387.404	725	1838.67	205.4	369.85	-0.848504	down	0.000271656	no
18165	74	91	84	101	94	103	26.8107	32.3684	21.7577	24.6796	23.807	20.0832	83	99.33	26.98	22.86	0.239065	up	0.812306	no
18171	105	46	65	72	66	75	73.9352	31.7997	32.7214	34.1928	32.4867	28.4212	72	71	46.15	31.7	0.541848	up	0.61928	no
18188	68	162	226	135	122	161	26.8199	62.7287	63.7256	35.9105	33.6362	34.1738	152	139.33	51.09	34.57	0.56352	up	0.341937	no
18194	36	23	45	65	70	95	21.3658	13.4013	19.0935	26.0177	29.0411	30.343	34.67	76.67	17.95	28.47	-0.665459	down	0.0756673	no
18195	283	99	147	450	407	634	81.2703	27.9115	30.18	87.1561	81.7032	97.9836	176.33	497	46.45	88.95	-0.937316	down	0.0165696	no
18221	30	23	40	25	24	44	16.6178	12.5079	15.8405	9.33969	9.29316	13.1167	31	31	14.99	10.58	0.502661	up	0.507189	no
18223	0	0	0	1	1	2	0	0	0	0.273802	0.283789	0.436964	0	1.33	0	0.33	-inf	down	0.622721	no
18228	31	35	45	54	40	63	11.199	12.4133	11.6221	13.1568	10.1013	12.2483	37	52.33	11.74	11.84	-0.0122367	down	0.895853	no
18241	222	214	279	464	591	647	64.4957	61.0372	57.9481	90.915	120.023	101.158	238.33	567.33	61.16	104.03	-0.766339	down	0.0021268	no
18243	103	113	212	47	62	69	82.821	89.2041	121.87	25.4883	34.8493	29.8587	142.67	59.33	97.97	30.07	1.70402	up	2.22035e-07	yes
18250	204	84	130	331	304	428	31.7816	12.8478	14.4792	34.7787	33.1069	35.8846	139.33	354.33	19.7	34.59	-0.812159	down	0.0129699	no
18254	77	99	126	95	102	117	29.7114	37.5034	34.7584	24.7227	27.5126	24.2961	100.67	104.67	33.99	25.51	0.414047	up	0.402262	no
18256	54	47	81	145	138	210	41.2896	35.2816	44.2782	74.7748	73.7609	86.4143	60.67	164.33	40.28	78.32	-0.959317	down	0.00179375	no
18259	35	43	71	45	40	59	13.5052	16.2894	19.5861	11.7108	10.7893	12.2519	49.67	48	16.46	11.58	0.507329	up	0.350175	no
18274	254	256	332	213	212	266	88.4272	87.4974	82.6318	50.0117	51.5926	49.8371	280.67	230.33	86.19	50.48	0.771809	up	0.0232034	no
18283	107	86	109	107	123	141	16.8381	13.2865	12.2629	11.3562	13.5305	11.9412	100.67	123.67	14.13	12.28	0.202451	up	0.872932	no
18285	116	97	117	119	123	179	35.006	28.7382	25.2423	24.2199	25.9471	29.0708	110	140.33	29.66	26.41	0.167434	up	0.962189	no
18339	56	62	60	132	113	155	33.5552	36.4726	25.7028	53.344	47.3314	49.983	59.33	133.33	31.91	50.22	-0.654253	down	0.0288851	no
18342	84	78	129	238	216	278	36.9937	33.7246	40.6159	70.6912	66.497	65.8889	97	244	37.11	67.69	-0.867135	down	0.00246909	no
18355	239	246	338	391	372	466	64.4749	65.1525	65.1879	71.1393	70.1513	67.6547	274.33	409.67	64.94	69.65	-0.101016	down	0.624586	no
18358	68	76	95	107	120	152	34.3121	37.6491	34.2704	36.4134	42.3271	41.2763	79.67	126.33	35.41	40.01	-0.176204	down	0.525013	no
18360	16	16	39	8	19	18	10.7791	10.5825	18.7839	3.63491	8.9478	6.52611	23.67	15	13.38	6.37	1.07071	up	0.0759028	no
18366	54	56	94	54	50	64	14.8243	15.0928	18.4486	9.99799	9.59508	9.45536	68	56	16.12	9.68	0.735773	up	0.0929728	no
18370	112	117	145	205	201	224	43.4859	44.5984	40.249	53.6814	54.5539	46.8055	124.67	210	42.78	51.68	-0.27267	down	0.316091	no
18374	107	76	148	141	124	169	52.2972	36.468	51.7147	46.4787	42.3659	44.4529	110.33	144.67	46.83	44.43	0.0758989	up	1	no
18384	84	59	75	121	106	137	44.3611	30.5899	28.3166	43.0971	39.1317	38.937	72.67	121.33	34.42	40.39	-0.230751	down	0.393521	no
18386	77	59	78	93	96	93	56.4517	42.466	40.8826	45.9842	49.1991	36.6934	71.33	94	46.6	43.96	0.0841386	up	1	no
18391	59	54	73	72	76	106	25.8013	23.1839	22.8229	21.2355	23.2329	24.9468	62	84.67	23.94	23.14	0.0490343	up	0.949148	no
18395	29	28	23	37	35	65	17.7175	16.7945	10.0459	15.2457	14.9476	21.3716	26.67	45.67	14.85	17.19	-0.211107	down	0.501824	no
18398	24	64	80	44	55	59	6.35075	16.6264	15.1343	7.85248	10.1736	8.40205	56	52.67	12.7	8.81	0.527615	up	0.429154	no
18415	34	20	28	47	67	84	23.0301	13.3	13.5592	21.4711	31.7243	30.6207	27.33	66	16.63	27.94	-0.748544	down	0.0454019	no
18417	42	62	73	65	49	62	21.6306	31.3483	26.8782	22.5774	17.6407	17.1842	59	58.67	26.62	19.13	0.476674	up	0.380453	no
18421	268	327	424	288	306	333	113.612	136.094	128.502	82.3418	90.6794	75.9715	339.67	309	126.07	83	0.603042	up	0.0796444	no
18438	0	1	5	0	0	2	0	0.821206	2.99003	0	0	0.900322	2	0.67	1.27	0.3	2.08179	up	0.57067	no
18440	121	100	122	305	302	418	25.4311	20.634	18.3315	43.2335	44.3697	47.2798	114.33	341.67	21.47	44.96	-1.06632	down	4.59435e-05	yes
18441	554.5	1026.5	1464.5	668.5	523.5	662	162.61	295.534	307.038	132.217	107.315	104.478	1015.17	618	255.06	114.67	1.15335	up	0.00997387	no
18444	6.375	4.94048	12.4464	14.8571	15.7238	23.0298	6.01923	4.57966	8.40162	9.46099	10.3781	11.7023	7.92	17.87	6.33	10.51	-0.731485	down	0.31409	no
18458	564	305	328	1456	1400	1747	976.296	518.329	405.914	1699.82	1694.07	1627.47	399	1534.33	633.51	1673.79	-1.40168	down	1.12751e-09	yes
18464	47	43	59	78	75	114	28.9989	26.0469	26.0251	32.4577	32.3478	37.8536	49.67	89	27.02	34.22	-0.340812	down	0.29978	no
18466	16.5	23.5	41.5	55.5	60.5	63	4.85013	6.78172	8.72117	11.0028	12.4315	9.96618	27.17	59.67	6.78	11.13	-0.715096	down	0.115867	no
18474	462	281	319	920	1035	1087	156.896	93.6868	77.4492	210.716	245.702	198.663	354	1014	109.34	218.36	-0.997887	down	2.08649e-05	yes
18502	69	65	91	119	87	146	75.4361	69.7665	71.1261	87.7439	66.4889	85.9017	75	117.33	72.11	80.04	-0.150522	down	0.573062	no
18513	76	90	119	137	158	200	20.9561	24.3636	23.4585	25.4775	30.4546	29.6787	95	165	22.93	28.54	-0.315749	down	0.278631	no
18532	46	59	68	44	45	72	26.2988	33.1157	27.7936	16.9657	17.9842	22.1529	57.67	53.67	29.07	19.03	0.611256	up	0.262462	no
18552	0	1	0	0	0	0	0	0.463483	0	0	0	0	0.33	0	0.15	0	inf	up	0.987478	no
18558	30	38	76	65	71	106	15.3238	19.056	27.7534	22.3923	25.3515	29.1387	48	80.67	20.71	25.63	-0.307506	down	0.456689	no
18562	35	22	44	74	63	85	19.2166	11.8586	17.2711	27.4019	24.1796	25.1158	33.67	74	16.12	25.57	-0.6656	down	0.0823147	no
18563	34	67	67	68	92	85	4.93886	9.55489	6.95793	6.66188	9.3419	6.64486	56	81.67	7.15	7.55	-0.0785334	down	0.790798	no
18565	33	32	32	53	51	62	18.695	17.7978	12.9604	20.2501	20.1968	18.9027	32.33	55.33	16.48	19.78	-0.263326	down	0.463683	no
18568	146	129	194	495	393	586	129.975	112.746	123.471	297.202	244.568	280.752	156.33	491.33	122.06	274.17	-1.16748	down	6.05196e-06	yes
18573	54	88	89	160	147	247	11.7456	18.7917	13.8397	23.4715	22.351	28.9132	77	184.67	14.79	24.91	-0.752103	down	0.00827239	no
18576	188	200	249	231	263	296	37.1333	38.7828	35.1611	30.7721	36.3129	31.4642	212.33	263.33	37.03	32.85	0.172801	up	0.874165	no
18627	64	57	83	69	76	76	24.3187	21.2637	22.5474	17.6828	20.1871	15.5415	68	73.67	22.71	17.8	0.35145	up	0.558218	no
18628	0	0	0	0	1	0	0	0	0	0	0.854151	0	0	0.33	0	0.28	-inf	down	1	no
18638	72	69	95	103	94	128	34.3817	32.3479	32.4321	33.172	31.3778	32.8945	78.67	108.33	33.05	32.48	0.0250986	up	0.917966	no
18646	236	276	407	487	487	803	84.0386	96.4893	103.614	116.96	121.226	153.887	306.33	592.33	94.71	130.69	-0.46456	down	0.0591504	no
18679	24	31	31	136	146	156	17.1908	21.7997	15.8747	65.6999	73.1035	60.1353	28.67	146	18.29	66.31	-1.85817	down	2.21139e-08	yes
18682	54	98	137	59	77	70	5.58524	9.95124	10.1304	4.11566	5.56722	3.89641	96.33	68.67	8.56	4.53	0.9181	up	0.0314328	no
18685	414	430	539	316	249	387	180.414	183.967	167.925	92.8744	75.8521	90.7609	461	317.33	177.44	86.5	1.03656	up	0.000752225	no
18686	11	22	33	16	21	16	4.42248	8.68359	9.48516	4.33844	5.9019	3.46188	22	17.67	7.53	4.57	0.720456	up	0.264073	no
18688	178	90	137	324	289	381	101.3	50.2848	55.7402	124.359	114.971	116.69	135	331.33	69.11	118.67	-0.779989	down	0.00218524	no
18717	39.6667	45.5	72.6667	44.1667	47.3333	63.5	25.6155	28.8464	33.5483	19.2359	21.367	22.0684	52.61	51.67	29.34	20.89	0.490056	up	0.35519	no
18720	44	51	72	50	56	52	15.7583	17.932	18.4351	12.0772	14.0198	10.0225	55.67	52.67	17.38	12.04	0.529593	up	0.297223	no
18731	20	16	19	43	30	54	39.5662	31.0755	26.8723	57.3724	41.4873	57.492	18.33	42.33	32.5	52.12	-0.681397	down	0.124086	no
18745	82	87	105	105	151	165	36.3699	37.8836	33.2947	31.4093	46.8172	39.3851	91.33	140.33	35.85	39.2	-0.128881	down	0.602432	no
18754	611.5	459.5	607.5	173	84	328.5	573.033	422.739	406.993	109.338	55.0253	165.668	559.5	195.17	467.59	110.01	2.08761	up	1.35986e-07	yes
18764	24	38	52	54	54	104	11.6389	18.0921	18.0286	17.6618	18.3061	27.1428	38	70.67	15.92	21.04	-0.402294	down	0.281529	no
18769	38	24	22	27	20	37	25.0586	15.5377	10.3718	12.0082	9.2194	13.1309	28	28	16.99	11.45	0.569338	up	0.592497	no
18773	0	0	0	0	0	1	0	0	0	0	0	0.0956832	0	0.33	0	0.03	-inf	down	1	no
18780	209	167	274	315	349	391	43.5592	34.1707	40.8265	44.2776	50.8462	43.856	216.67	351.67	39.52	46.33	-0.229364	down	0.373146	no
18781	43	56	76	71	77	107	10.8487	13.8707	13.7082	12.0811	13.58	14.5282	58.33	85	12.81	13.4	-0.0649625	down	0.797665	no
18799	72	44	51	48	39	60	31.8213	19.0916	16.1144	14.3076	12.049	14.2711	55.67	49	22.34	13.54	0.722401	up	0.286516	no
18815	84	96	119	61	72	79	23.4211	26.2786	23.7209	11.4709	14.0333	11.8542	99.67	70.67	24.47	12.45	0.974868	up	0.0114337	no
18832	600.5	451.5	593.5	168	82	324.5	530.798	391.811	375.054	100.153	50.6675	154.365	548.5	191.5	432.55	101.73	2.08812	up	1.69513e-07	yes
18844	34	24	30	55	53	70	12.6117	8.73997	7.95562	13.7594	13.7427	13.9737	29.33	59.33	9.77	13.83	-0.501371	down	0.185554	no
18855	14	6	7	50	47	42	13.0214	5.47879	4.65463	31.3646	30.5582	21.0232	9	46.33	7.72	27.65	-1.84061	down	0.000153896	yes
18860	142	160	233	154	198	189	36.2663	40.1179	42.543	26.5263	35.3492	25.9774	178.33	180.33	39.64	29.28	0.437041	up	0.280121	no
18864	85	60	93	88	81	106	21.7533	15.0751	17.0156	15.189	14.4907	14.5993	79.33	91.67	17.95	14.76	0.282291	up	0.714019	no
18867	101	112	123	111	127	157	20.336	22.1394	17.7054	15.0733	17.8751	17.0123	112	131.67	20.06	16.65	0.268799	up	0.738361	no
18869	116	120	150	122	160	180	31.4978	31.9894	29.1186	22.342	30.3698	26.3035	128.67	154	30.87	26.34	0.22895	up	0.781004	no
18872	356	465	516	149	188	191	121.228	155.457	125.621	34.22	44.7519	35.0031	445.67	176	134.1	37.99	1.81962	up	1.48796e-10	yes
18877	231	249	256	415	369	631	77.602	82.1228	61.4835	94.0263	86.6537	114.08	245.33	471.67	73.74	98.25	-0.41401	down	0.0662204	no
18879	342	154	181	404	459	455	126.483	55.9151	47.8565	100.769	118.664	90.5598	225.67	439.33	76.75	103.33	-0.429021	down	0.302187	no
18889	49	83	111	195	173	233	33.5552	55.8014	54.343	90.0613	82.8151	85.8694	81	200.33	47.9	86.25	-0.848499	down	0.00463108	no
18896	206	108.5	148	718.5	733	768.5	137.297	70.9948	70.52	322.968	341.505	275.649	154.17	740	92.94	313.37	-1.7535	down	2.2268e-12	yes
18908	68	90	147	120	129	182	36.5305	47.4671	56.4575	43.4779	48.4436	52.6184	101.67	143.67	46.82	48.18	-0.0413095	down	0.855639	no
18911	362	690	1014	160	176	255	179.75	336.367	359.962	53.5823	61.0905	68.1429	688.67	197	292.03	60.94	2.26066	up	4.38083e-05	yes
18922	52	56	82	41	37	51	23.827	25.1917	26.8619	12.6704	11.8513	12.5764	63.33	43	25.29	12.37	1.03172	up	0.0169712	no
18954	36	64	85	79	73	82	19.8531	34.6505	33.5122	29.3828	28.1416	24.3366	61.67	78	29.34	27.29	0.104496	up	0.951014	no
18960	52	58	94	47	62	59	15.9629	17.4799	20.6298	9.73076	13.3046	9.7472	68	56	18.02	10.93	0.721306	up	0.0931987	no
18962	55	64	78	73	78	61	26.6726	30.4709	27.0429	23.8762	26.4421	15.9203	65.67	70.67	28.06	22.08	0.345775	up	0.548898	no
18977	44	40	68	106	88	167	28.8625	25.7599	31.8895	46.8951	40.3519	58.9545	50.67	120.33	28.84	48.73	-0.756739	down	0.0196955	no
18991	2	11	13	12	6.5	11.5	0.642441	3.46896	2.98541	2.59971	1.45954	1.98802	8.67	10	2.37	2.02	0.230532	up	0.917162	no
18992	33	55	73	47	64	75	17.728	29.0077	28.0367	17.0288	24.034	21.6834	53.67	62	24.92	20.92	0.252421	up	0.742743	no
18993	62	32	47	62	72	76	36.1088	18.2968	19.5693	24.353	29.3125	23.8207	47	70	24.66	25.83	-0.0668748	down	0.753946	no
18996	33	76	107	35	30	40	9.49863	21.4765	22.0185	6.79446	6.03626	6.19621	72	35	17.66	6.34	1.47793	up	0.0147278	no
19010	43	76	117	21	34	51	11.2353	19.4955	21.8555	3.70063	6.21005	7.17143	78.67	35.33	17.53	5.69	1.62333	up	0.00164552	no
19013	229.171	156.176	206.333	1025.82	1122.39	1274.29	47.2887	31.6385	30.4385	142.761	161.899	141.509	197.23	1140.83	36.46	148.72	-2.02821	down	2.0606e-16	yes
19015	50	32	57	43	61	70	17.6535	11.0921	14.3877	10.2393	15.0553	13.3008	46.33	58	14.38	12.87	0.160052	up	0.938181	no
19016	89	100	115	24	39	35	41.3895	45.6566	38.2345	7.52751	12.6784	8.75966	101.33	32.67	41.76	9.66	2.11203	up	1.01968e-08	yes
19021	82	51	76	163	169	194	37.9924	23.1983	25.1741	50.9343	54.7355	48.373	69.67	175.33	28.79	51.35	-0.834796	down	0.00429204	no
19022	152	218	323	335	287	368	191.357	269.438	290.71	284.436	252.57	249.325	231	330	250.5	262.11	-0.0653618	down	0.785278	no
19032	127	145	174	274	229	310	49.4639	55.4442	48.4498	71.974	62.3476	64.9779	148.67	271	51.12	66.43	-0.377947	down	0.149403	no
19049	78	113	150	117	79	118	25.5827	36.3859	35.1722	25.8808	18.1125	20.8282	113.67	104.67	32.38	21.61	0.583404	up	0.157268	no
19074	62	64	73	123	103	149	15.1813	15.3851	12.779	20.3125	17.6301	19.6346	66.33	125	14.45	19.19	-0.409285	down	0.16942	no
19088	319	407	621	619	577	742	67.3866	84.4074	93.7847	88.1888	85.2037	84.354	449	646	81.86	85.92	-0.0698353	down	0.745823	no
19093	86	107	134	135	122	149	34.8003	42.5081	38.7656	36.8433	34.5099	32.4481	109	135.33	38.69	34.6	0.161189	up	0.893761	no
19100	17	24	41	34	27	54	9.5872	13.2879	16.5304	12.9319	10.644	16.3891	27.33	38.33	13.14	13.32	-0.0196288	down	0.934644	no
19104	27	24	31	78	83	75	17.7111	15.456	14.5379	34.5077	38.0591	26.4766	27.33	78.67	15.9	33.01	-1.05388	down	0.00549369	no
19106	165	110	157	231	235	286	67.4247	44.1297	45.8661	63.663	67.1278	62.8956	144	250.67	52.47	64.56	-0.299148	down	0.229735	no
19107	0	0	0	2	2	3	0	0	0	1.15147	1.19347	1.37823	0	2.33	0	1.24	-inf	down	0.31846	no
19123	51	181	225	180	162	220	20.9779	73.0927	66.1656	49.935	46.5808	48.7006	152.33	187.33	53.41	48.41	0.141805	up	0.918619	no
19136	7	19	17	30	28	32	2.91784	7.77536	5.06606	8.43383	8.15871	7.17848	14.33	30	5.25	7.92	-0.593183	down	0.290114	no
19137	245	151	198	1058	1221	1379	60.9485	36.8789	35.2144	177.51	212.331	184.621	198	1219.33	44.35	191.49	-2.11026	down	9.68908e-18	yes
19144	74	65	100	58	83	83	32.2478	27.809	31.1549	17.0466	25.284	19.4655	79.67	74.67	30.4	20.6	0.561427	up	0.225311	no
19154	92	104	168	211	191	260	46.0493	51.106	60.1177	71.2292	66.8296	70.0371	121.33	220.67	52.42	69.37	-0.404195	down	0.170879	no
19168	90	65	84	186	183	257	56.3669	39.9667	37.6113	78.566	80.1185	86.6231	79.67	208.67	44.65	81.77	-0.872911	down	0.00167358	no
19169	91	79	91	112	132	138	47.8551	40.7865	34.2125	39.7232	48.5244	39.0557	87	127.33	40.95	42.43	-0.0512212	down	0.743683	no
19170	121	121	175	184	206	240	25.3883	24.9251	26.2509	26.0379	30.2145	27.1006	139	210	25.52	27.78	-0.122418	down	0.623602	no
19175	17	16	22	11	14	14	14.7137	13.5955	13.613	6.42104	8.47033	6.52108	18.33	13	13.97	7.14	0.968336	up	0.192618	no
19187	196	165	189	292	254	342	67.2953	55.618	46.3925	67.6163	60.9623	63.1936	183.33	296	56.44	63.92	-0.179549	down	0.392464	no
19206	20.75	25.5	32.25	52.75	69	34.5	46.1812	55.7173	51.3138	79.1789	107.348	41.3223	26.17	52.08	51.07	75.95	-0.572574	down	0.336598	no
19213	862.333	953	1480	1211.67	1153	1401	318.919	346.02	391.313	302.224	298.081	278.845	1098.44	1255.22	352.08	293.05	0.264756	up	0.550298	no
19222	127	127	166	155	110	170	50.0901	49.1762	46.8073	41.2306	30.3277	36.0841	140	145	48.69	35.88	0.440446	up	0.357743	no
19224	146	379	542	142	131	175	37.7521	96.2122	100.195	24.7637	23.6788	24.3526	355.67	149.33	78.05	24.27	1.68522	up	0.016286	no
19229	951	809	986	1346	1338	1834	114.077	95.2733	84.5578	108.894	112.195	118.396	915.33	1506	97.97	113.16	-0.207952	down	0.283738	no
19232	22	25	26	16	18	32	20.6161	22.9999	17.4186	10.1121	11.7911	16.1381	24.33	22	20.34	12.68	0.681765	up	0.393521	no
19234	16.5	17	26	52	54.5	68.5	12.6942	12.8402	14.3005	26.9813	29.31	28.3615	19.83	58.33	13.28	28.22	-1.08746	down	0.0110315	no
19236	21	22	31	7	6	7	6.47848	6.66315	6.83711	1.45644	1.29391	1.16217	24.67	6.67	6.66	1.3	2.35701	up	0.00020381	yes
19247	303	1381	2483	382	266	414	206.36	923.381	1208.98	175.464	126.638	151.741	1389	354	779.57	151.28	2.36546	up	0.0477159	no
19251	1	2	4	3	2	2	0.327122	0.642308	0.935465	0.661868	0.45734	0.352094	2.33	2.33	0.63	0.49	0.36257	up	0.951014	no
19259	197	179	237	230	254	301	41.196	36.7489	35.4319	32.4382	37.1298	33.8746	204.33	261.67	37.79	34.48	0.132245	up	0.962712	no
19266	22	19	33	31	35	41	18.2796	15.4989	19.6027	17.3718	20.3288	18.3335	24.67	35.67	17.79	18.68	-0.0704279	down	0.882176	no
19275	105	112	144	140	148	164	45.9176	48.0852	45.0205	41.2913	45.243	38.5969	120.33	150.67	46.34	41.71	0.151865	up	0.910976	no
19280	100	106	133	170	168	200	90.9734	94.6724	86.5015	104.305	106.837	97.9182	113	179.33	90.72	103.02	-0.183432	down	0.483776	no
19282	52	72	77	97	79	132	23.827	32.3893	25.224	29.9763	25.3042	32.5506	67	102.67	27.15	29.28	-0.108963	down	0.644156	no
19285	160	152	233	532	408	570	56.1729	52.3906	58.4817	125.967	100.13	107.696	181.67	503.33	55.68	111.26	-0.998704	down	0.000116189	yes
19288	53	83	102	26	27	28	22.1664	34.08	30.4983	7.33385	7.89373	6.30225	79.33	27	28.91	7.18	2.00951	up	2.6844e-07	yes
19297	109	101	121	206	239	253	19.435	17.68	15.4241	24.7722	29.789	24.2771	110.33	232.67	17.51	26.28	-0.585786	down	0.0318252	no
19300	84	43	71	125	97	124	49.8534	25.0546	30.1253	50.0341	40.2427	39.6056	66	115.33	35.01	43.29	-0.306267	down	0.329183	no
19308	37	53	54	33	38	46	9.20447	12.9442	9.60392	5.5367	6.60816	6.15849	48	39	10.58	6.1	0.794458	up	0.126153	no
19317	77	120	124	189	119	229	81.3287	124.434	93.6337	134.634	87.8617	130.169	107	179	99.8	117.55	-0.236163	down	0.357171	no
19326	49	80	108	59	60	70	14.8229	23.7592	23.3571	12.0373	12.6879	11.3961	79	63	20.65	12.04	0.778306	up	0.0584493	no
19401	53	32	62	81	72	87	28.229	16.7329	23.6085	29.0967	26.8072	24.9378	49	80	22.86	26.95	-0.23746	down	0.509533	no
19418	20.75	25.5	32.25	52.75	69	34.5	46.1812	55.7173	51.3138	79.1789	107.348	41.3223	26.17	52.08	51.07	75.95	-0.572574	down	0.336598	no
19420	218	279	293	368	386	486	53.909	67.7348	51.8	61.3751	66.7254	64.6785	263.33	413.33	57.81	64.26	-0.152602	down	0.45853	no
19440	180	77	96	228	206	379	120.613	50.6543	45.9886	103.038	96.4915	136.672	117.67	271	72.42	112.07	-0.62994	down	0.140816	no
19447	59	52	78	82	95	103	22.2156	19.2227	20.9971	20.8238	25.0052	20.872	63	93.33	20.81	22.23	-0.095231	down	0.740968	no
19451	382	186	183	262	224	313	108.699	51.9609	37.228	50.2808	44.5562	47.9318	250.33	266.33	65.96	47.59	0.470933	up	0.755692	no
19457	422	342	464	396	435	550	59.9036	47.6617	47.0886	37.9119	43.1648	42.0167	409.33	460.33	51.55	41.03	0.329293	up	0.526772	no
19458	145	135	215	149	174	194	36.8814	33.7113	39.0962	25.5603	30.9377	26.5558	165	172.33	36.56	27.68	0.401422	up	0.360359	no
19462	92	88	102	184	193	243	22.3514	20.9896	17.7164	30.1492	32.7774	31.7719	94	206.67	20.35	31.57	-0.633525	down	0.0215951	no
19473	9	17	15	10	14	13	6.63729	12.3084	7.90855	4.9738	7.21732	5.15953	13.67	12.33	8.95	5.78	0.630818	up	0.532903	no
19482	43	34	43	48	42	81	11.1419	8.64912	7.96555	8.38825	7.60744	11.2952	40	57	9.25	9.1	0.0235868	up	0.876564	no
19549	92	102	141	67	47	75	21.4724	23.3721	23.5272	10.5465	7.66816	9.4205	111.67	63	22.79	9.21	1.30713	up	0.000313151	yes
19551	23	26	25	52	84	72	8.48098	9.41228	6.59046	12.9319	21.652	14.2879	24.67	69.33	8.16	16.29	-0.997346	down	0.00997387	no
19555	168	164	202	172	217	204	51.4458	49.3046	44.2231	35.5229	46.4515	33.6194	178	197.67	48.32	38.53	0.326638	up	0.53347	no
19560	33	34	35	121	132	161	12.8931	13.0415	9.77619	31.8838	36.051	33.8524	34	138	11.9	33.93	-1.5116	down	3.31254e-06	yes
19564	19	12	31	24	35	37	17.2849	10.7176	20.162	14.7254	22.2578	18.1149	20.67	32	16.05	18.37	-0.194778	down	0.765327	no
19565	55	75	104	37	44	42	27.4194	36.7079	37.0668	12.4405	15.3337	11.2684	78	41	33.73	13.01	1.37441	up	0.000395032	yes
19571	64	55	46	129	96	152	91.6845	77.3538	47.1119	124.637	96.1361	117.187	55	125.67	72.05	112.65	-0.644777	down	0.0257226	no
19582	208	150	213	355	318	432	56.1121	39.7272	41.08	64.5894	59.968	62.7185	190.33	368.33	45.64	62.43	-0.451941	down	0.0673273	no
19591	627	564	739	966	1017	1188	156.604	138.298	131.958	162.724	177.564	159.687	643.33	1057	142.29	166.66	-0.228074	down	0.295086	no
19601	85	69	88.5	101	109	153.5	54.6075	43.5197	40.6475	43.7617	48.9507	53.0714	80.83	121.17	46.26	48.59	-0.0708942	down	0.675874	no
19606	8	9	24	34	38	41	5.7634	6.36553	12.3611	16.5199	19.1369	15.8961	13.67	37.67	8.16	17.18	-1.07409	down	0.0538375	no
19620	40	46	55	170	229	265	24.8027	28.0027	24.3814	71.0932	99.2599	88.4308	47	221.33	25.73	86.26	-1.74524	down	5.5555e-09	yes
19635	36	42	69	89	77	93	19.593	22.4415	26.8476	32.6685	29.2948	27.2396	49	86.33	22.96	29.73	-0.372797	down	0.336378	no
19644	75	99	106	140	139	179	9.05767	11.738	9.15205	11.4031	11.7346	11.634	93.33	152.67	9.98	11.59	-0.215769	down	0.420106	no
19659	86	78	79	222	239	339	35.4917	31.6028	23.3084	61.7904	68.9486	75.2916	81	266.67	30.13	68.68	-1.18869	down	1.12761e-05	yes
19673	0	0	0	1	1	0	0	0	0	0.105072	0.108904	0	0	0.67	0	0.07	-inf	down	0.899993	no
19693	26.5	25.5	40	32.5	31	43.5	8.97497	8.47872	9.68511	7.42353	7.3392	7.92858	30.67	35.67	9.05	7.56	0.259532	up	0.814606	no
19698	38	43	51	79	73	68	42.6673	47.4006	40.9392	59.8245	57.2973	41.0903	44	73.33	43.67	52.74	-0.272255	down	0.469964	no
19702	93	175	258	97	87	135	96.591	178.441	191.571	67.9462	63.1644	75.4582	175.33	106.33	155.53	68.86	1.17545	up	0.0136416	no
19705	274	383	531	307	265	328	128.866	176.844	178.542	97.3795	87.1234	83.0198	396	300	161.42	89.17	0.856189	up	0.00493106	no
19713	441	383	600	446	451	642	269.428	229.724	262.068	183.772	192.611	211.086	474.67	513	253.74	195.82	0.373823	up	0.390892	no
19714	1198	486	845	1822	1511	2054	207.954	82.8228	104.864	213.304	183.347	191.88	843	1795.67	131.88	196.18	-0.572952	down	0.10883	no
19722	22	29	23	39	32	48	9.52062	12.3209	7.11586	11.3827	9.68037	11.179	24.67	39.67	9.65	10.75	-0.155736	down	0.652425	no
19740	65	82	101	180	172	222	27.8391	34.4793	30.9258	51.9942	51.4956	51.1698	82.67	191.33	31.08	51.55	-0.729986	down	0.0123171	no
19743	52	37	57	90	108	115	13.1727	9.20184	10.3229	15.3763	19.1246	15.6779	48.67	104.33	10.9	16.73	-0.618109	down	0.0649008	no
19750	115	77	109	444	458	600	36.5634	24.0349	24.7761	95.2077	101.792	102.664	100.33	500.67	28.46	99.89	-1.8114	down	4.44877e-12	yes
19760	2031	3020	4099	196	236	289	453.639	662.233	654.54	29.5255	36.8479	34.739	3050	240.33	590.14	33.7	4.13024	up	3.96876e-28	yes
19769	32	42	46	93	108	111	20.9909	27.0479	21.5723	41.1438	49.5227	39.1853	40	104	23.2	43.28	-0.899576	down	0.00858451	no
19772	1	2	1	0	0	0	1.28488	2.52288	0.918588	0	0	0	1.33	0	1.58	0	inf	up	0.39373	no
19778	63	182	220	181	160	182	27.1693	77.0569	67.8293	52.6448	48.2344	42.2403	155	174.33	57.35	47.71	0.265502	up	0.752001	no
19779	0	1	0	0	0	1	0	0.294842	0	0	0	0.161624	0.33	0.33	0.1	0.05	1	up	1	no
19782	187	207	314	368	395	364	182.082	197.878	218.581	241.664	268.857	190.742	236	375.67	199.51	233.75	-0.228505	down	0.422048	no
19802	199	190	228	262	255	311	30.5821	28.6663	25.0499	27.1554	27.3939	25.7213	205.67	276	28.1	26.76	0.070492	up	0.964866	no
19804	49	70	86	83	90	103	27.3858	38.4089	34.3626	31.2859	35.1619	30.9803	68.33	92	33.39	32.48	0.0398645	up	0.980316	no
19805	74	72	80	69	86	97	43.5042	41.5561	33.6238	27.3582	35.3425	30.6895	75.33	84	39.56	31.13	0.345737	up	0.625898	no
19815	32	48	69	60	60	87	24.0257	35.3811	37.0368	30.3821	31.4904	35.1532	49.67	69	32.15	32.34	-0.00850094	down	0.921449	no
19825	70	50	80	100	96	138	27.6963	19.4222	22.6293	26.6848	26.5519	29.3848	66.67	111.33	23.25	27.54	-0.244298	down	0.410793	no
19841	79	101	168	114	117	147	14.6956	18.4453	22.3422	14.3023	15.2141	14.7162	116	126	18.49	14.74	0.327009	up	0.492906	no
19850	12.9464	10.8476	17.7774	13.5714	14.519	22.1821	13.0126	10.7041	12.7743	9.19981	10.2012	11.9987	13.86	16.76	12.16	10.47	0.215882	up	0.947691	no
19856	62	59	78	92	94	111	15.3319	14.3238	13.7897	15.3438	16.2492	14.7722	66.33	99	14.48	15.46	-0.0944787	down	0.714693	no
19857	1594	2863	3755	78	84	146	157.297	277.368	264.91	5.19118	5.79443	7.7536	2737.33	102.67	233.19	6.25	5.22151	up	5.02116e-19	yes
19863	575	576	809	191	219	264	151.831	149.32	152.721	34.0147	40.4238	37.5159	653.33	224.67	151.29	37.32	2.0193	up	1.80483e-13	yes
19866	56	49	90	65	80	95	19.1744	16.4715	22.031	15.0102	19.148	17.5056	65	80	19.23	17.22	0.159274	up	0.888345	no
19869	37	52	70	67	78	95	13.6031	18.769	18.3988	16.6131	20.0461	18.7965	53	80	16.92	18.49	-0.128016	down	0.712075	no
19871	336	216	267	240	237	303	137.753	86.9397	78.2582	66.361	67.9218	66.8533	273	260	100.98	67.05	0.59076	up	0.284513	no
19874	77	70	108	200	220	254	26.4374	23.5955	26.51	46.3125	52.802	46.9333	85	224.67	25.51	48.68	-0.932266	down	0.00125484	no
19880	48	42	57	71	92	100	15.0312	12.9123	12.761	14.9951	20.1391	16.8528	49	87.67	13.57	17.33	-0.352851	down	0.301622	no
19891	620	525	711	266	302	379	144.706	120.297	118.637	41.8712	49.272	47.6049	618.67	315.67	127.88	46.25	1.46727	up	2.4849e-07	yes
19898	12.5417	12.5238	19.9131	18.0238	17.5238	25.4964	12.6057	12.3581	14.309	12.218	12.3124	13.7915	14.99	20.35	13.09	12.77	0.0357066	up	1	no
19902	73	30	46	200	183	250	43.7416	17.648	19.7055	80.8242	76.6518	80.6177	49.67	211	27.03	79.36	-1.55385	down	8.89316e-08	yes
19904	0	1	0	1	0	1	0	0.375336	0	0.257844	0	0.205748	0.33	0.67	0.13	0.15	-0.206451	down	1	no
19937	156	268	353	154	148	197	102.872	173.505	166.42	68.4911	68.2236	69.9131	259	166.33	147.6	68.88	1.09954	up	0.00235606	no
19942	75.0655	101.073	162.495	103.921	112.569	110.762	77.964	103.06	120.657	72.7945	81.7283	61.9103	112.88	109.08	100.56	72.14	0.479185	up	0.2392	no
19957	29	22	33	67	78	97	10.5069	7.82533	8.54767	16.3716	19.7547	18.9133	28	80.67	8.96	18.35	-1.03421	down	0.00534297	no
19971	222	168	267	667	783	972	76.6445	56.943	65.9017	155.308	188.968	180.598	219	807.33	66.5	174.96	-1.3956	down	1.87697e-08	yes
19976	115	86	92	140	152	208	17.5648	12.8957	10.0459	14.4216	16.2289	17.0973	97.67	166.67	13.5	15.92	-0.237881	down	0.307751	no
19992	19.5417	13.5238	23.4131	17.0238	16.5738	24.6631	19.6415	13.3449	16.824	11.5401	11.6449	13.3407	18.83	19.42	16.6	12.18	0.446669	up	0.666938	no
19999	76	62	95	112	131	148	18.8313	15.0821	16.8286	18.7165	22.6902	19.7355	77.67	130.33	16.91	20.38	-0.269277	down	0.378258	no
20013	48	43	61	84	76	93	34.3817	30.2383	31.2373	40.5793	38.0539	35.8499	50.67	84.33	31.95	38.16	-0.256245	down	0.456547	no
20022	259	480	737	760	661	904	129.639	235.874	263.731	256.56	231.279	243.513	492	775	209.75	243.78	-0.216909	down	0.495527	no
20026	91	110	141	89	121	122	33.066	39.2407	36.6283	21.8108	30.7345	23.8572	114	110.67	36.31	25.47	0.511568	up	0.241797	no
20027	106	127	184	157	160	224	57.9437	68.1565	71.9077	57.8815	61.1392	65.8972	139	180.33	66	61.64	0.0985992	up	0.993261	no
20043	86	64	67	110	109	131	16.3143	11.9194	9.08661	14.0735	14.4543	13.374	72.33	116.67	12.44	13.97	-0.167346	down	0.479884	no
20050	50	72	92	42	54	67	46.8547	66.2398	61.6352	26.5444	35.3734	33.7891	71.33	54.33	58.24	31.9	0.868454	up	0.0434098	no
20065	496	502	637	875	854	1156	66.4712	66.0479	61.0308	79.0861	80.0036	83.3736	545	961.67	64.52	80.82	-0.324966	down	0.150224	no
20093	106	63	77	94	150	155	19.8963	11.6094	10.3327	11.8997	19.6815	15.6573	82	133	13.95	15.75	-0.175087	down	0.571124	no
20108	43	41	45	63	43	65	30.1081	28.184	22.526	29.7506	21.0467	24.4933	43	57	26.94	25.1	0.102062	up	1	no
20113	53	33	32	684	635	911	11.9883	7.32825	5.17477	104.347	100.405	110.897	39.33	743.33	8.16	105.22	-3.6887	down	5.37471e-39	yes
20133	69	66	113	68	69	78	38.5637	36.2141	45.1508	25.6318	26.9574	23.4608	82.67	71.67	39.98	25.35	0.657293	up	0.118443	no
20140	17	16	34	40	37	42	19.088	17.6374	27.2928	30.2909	29.0411	25.3793	22.33	39.67	21.34	28.24	-0.40418	down	0.469339	no
20145	42	43	62	62	64	80	13.9963	14.0681	14.7711	13.9346	14.9088	14.3474	49	68.67	14.28	14.4	-0.0120728	down	0.900849	no
20152	302	235	286	577	514	800	124.222	94.8994	84.1038	160.069	147.793	177.093	274.33	630.33	101.08	161.65	-0.677376	down	0.00376032	no
20154	10	1	10	12	9	19	4.90683	0.481731	3.50799	3.97121	3.08705	5.01734	7	13.33	2.97	4.03	-0.440317	down	0.624407	no
20175	55	45	80	59	71	72	14.8695	11.944	15.4626	10.7579	13.4181	10.4758	60	67.33	14.09	11.55	0.286779	up	0.661183	no
20201	849	625	886	1300	1244	1621	96.5455	69.7763	72.0303	99.7029	98.8882	99.2034	786.67	1388.33	79.45	99.26	-0.321165	down	0.141806	no
20202	38	73	99	61	56	72	22.6606	42.7381	42.2067	24.5334	23.3441	23.1068	70	63	35.87	23.66	0.600328	up	0.18136	no
20203	143	153	186	196	168	241	40.6909	42.7421	37.8383	37.6146	33.4172	36.906	160.67	201.67	40.42	35.98	0.167874	up	0.909499	no
20220	177	138	189	329	309	413	108.138	82.7727	82.5513	135.563	131.966	135.792	168	350.33	91.15	134.44	-0.560648	down	0.0266725	no
20231	201	176	200	305	355	381	26.995	23.2061	19.2032	27.6266	33.3284	27.5379	192.33	347	23.13	29.5	-0.35095	down	0.147347	no
20236	179	149	154	150	159	163	132.794	108.521	81.6777	75.0511	82.456	65.0777	160.67	157.33	107.66	74.19	0.537186	up	0.231875	no
20258	18	21	34	34	36	31	13.9342	15.96	18.8168	17.7512	19.481	12.9149	24.33	33.67	16.24	16.72	-0.0420232	down	0.957475	no
20260	236	177	262	233	227	359	50.8884	37.47	40.3892	33.8847	34.2163	41.6601	225	273	42.92	36.59	0.230201	up	0.798844	no
20273	118	132	187	377	315	464	39.5343	43.4179	44.791	85.187	73.7738	83.6621	145.67	385.33	42.58	80.87	-0.925429	down	0.000483456	yes
20284	118	82	131	199	172	242	59.5415	40.6214	47.2571	67.7222	60.6689	65.7162	110.33	204.33	49.14	64.7	-0.396868	down	0.147784	no
20295	111	76	94	242	222	348	43.3678	29.1515	26.2561	63.7675	60.6313	73.1716	93.67	270.67	32.93	65.86	-1	down	0.000164847	yes
20304	11	21	19	37	37	56	4.36614	8.18329	5.39158	9.90483	10.2661	11.9622	17	43.33	5.98	10.71	-0.840741	down	0.0658295	no
20322	171	68	82	477	439	581	80.7286	31.5169	27.6759	151.876	144.876	147.614	107	499	46.64	148.12	-1.66713	down	8.96677e-11	yes
20324	83	63	70	204	189	289	29.388	21.8996	17.7193	48.715	46.7793	55.0692	72	227.33	23	50.19	-1.12577	down	4.64198e-05	yes
20327	0	1	0	0	0	0	0	0.821206	0	0	0	0	0.33	0	0.27	0	inf	up	0.987478	no
20334	246.5	392.5	539.5	84	99.5	110.5	49.6319	77.5867	77.6592	11.4068	14.0045	11.9736	392.83	98	68.29	12.46	2.45437	up	1.97706e-10	yes
20364	231	79	92	400	403	542	61.2561	20.5668	17.4414	71.5381	74.7036	77.3491	134	448.33	33.09	74.53	-1.17143	down	0.00202947	no
20365	2.25	3.16667	4.33333	5.33333	3.08333	4.16667	0.507099	0.700673	0.698215	0.810678	0.485769	0.505379	3.25	4.19	0.64	0.6	0.0931094	up	1	no
20371	78	86	105	27	27	30	66.5851	72.0749	64.0809	15.5448	16.1119	13.7823	89.67	28	67.58	15.15	2.15728	up	1.65564e-08	yes
20380	116.5	150.5	207.5	160	138	183.5	16.5562	20.9979	21.082	15.3354	13.7093	14.0343	158.17	160.5	19.55	14.36	0.445113	up	0.301622	no
20404	40	46	46	58	59	70	35.357	39.9187	29.0691	34.5767	36.4559	33.2991	44	62.33	34.78	34.78	0	no	0.87838	no
20416	878	803	1202	137	137	196	345.2	309.952	337.861	36.3276	37.6527	41.4716	961	156.67	331	38.48	3.10465	up	6.04529e-30	yes
20420	13	14	20	19	30	30	8.75803	9.25965	9.63276	8.6329	14.1281	10.8769	15.67	26.33	9.22	11.21	-0.281948	down	0.648641	no
20422	211	194	289	162	154	218	65.2548	58.9027	63.8977	33.7897	33.2928	36.2832	231.33	178	62.69	34.46	0.863313	up	0.0104756	no
20423	1	2	1	3	4	1	0.338678	0.664998	0.242128	0.685249	0.946993	0.182266	1.33	2.67	0.42	0.6	-0.514573	down	0.902866	no
20424	9.5	9.5	10	67.5	109	119	3.59884	3.53318	2.7083	17.2458	28.8646	24.2608	9.67	98.5	3.28	23.46	-2.83844	down	9.19356e-12	yes
20427	124	76	111	153	174	206	42.4576	25.5476	27.1715	35.3317	41.6469	37.9594	103.67	177.67	31.73	38.31	-0.271874	down	0.292629	no
20430	31	33	38	43	46	51	21.9525	22.9424	19.2381	20.5367	22.7709	19.4362	34	46.67	21.38	20.91	0.0320688	up	0.955325	no
20432	12	13	18	9	18	11	3.83488	4.07865	4.11245	1.93978	4.02108	1.89183	14.33	12.67	4.01	2.62	0.614035	up	0.493122	no
20456	58	35	58	84	80	109	39.2867	23.2749	28.0868	38.3739	37.8797	39.734	50.33	91	30.22	38.66	-0.355338	down	0.276944	no
20460	25	30	45	73	68	63	15.0524	17.7333	19.3702	29.6434	28.6202	20.4138	33.33	68	17.39	26.23	-0.59296	down	0.155511	no
20466	48	61	69	55	67	81	18.872	23.5455	19.3947	14.5841	18.4141	17.1388	59.33	67.67	20.6	16.71	0.301933	up	0.705536	no
20470	7	11	20	5	1	3	2.74351	4.23257	5.60396	1.32165	0.273973	0.632773	12.67	3	4.19	0.74	2.50135	up	0.0049811	no
20497	160	157	156	1424	1280	1860	41.2012	39.691	28.7191	247.309	230.409	257.764	157.67	1521.33	36.54	245.16	-2.74618	down	7.15023e-28	yes
20509	115.5	121	144.5	155.5	156.5	162.5	39.9866	41.1264	35.765	36.308	37.8745	30.2764	127	158.17	38.96	34.82	0.162077	up	0.898271	no
20517	5	4	8	21	25	31	3.06979	2.41103	3.51145	8.69557	10.7295	10.2428	5.67	25.67	3	9.89	-1.72101	down	0.00893228	no
20525	148	162	240	201	182	290	39.33	42.2649	45.5964	36.0245	33.8091	41.4743	183.33	224.33	42.4	37.1	0.192645	up	0.826125	no
20526	56	72	106	68	60	60	51.6998	65.2585	69.9624	42.3399	38.7215	29.8106	78	62.67	62.31	36.96	0.753499	up	0.0640682	no
20529	59	41	59	87	81	95	24.8425	16.9485	17.7604	24.706	23.8412	21.5271	53	87.67	19.85	23.36	-0.234901	down	0.46189	no
20542	30	38	34	39	44	50	29.211	36.3255	23.668	25.6112	29.9487	26.2008	34	44.33	29.73	27.25	0.125663	up	1	no
20570	224	181	236	286	255	334	101.89	80.8288	76.7456	87.7386	81.082	81.7617	213.67	291.67	86.49	83.53	0.0502389	up	0.914239	no
20573	39	34	47	80	103	97	14.2962	12.236	12.3172	19.7782	26.3933	19.1358	40	93.33	12.95	21.77	-0.749389	down	0.0336167	no
20575	82	81	119	127	143	154	28.8699	27.9975	29.9527	30.1561	35.1939	29.1791	94	141.33	28.94	31.51	-0.122745	down	0.664792	no
20585	81	58	98	134	121	170	25.3016	17.7866	21.8849	28.2297	26.4209	28.5779	79	141.67	21.66	27.74	-0.356935	down	0.233594	no
20591	21	23	33	32	28	64	7.81285	8.40081	8.77731	8.02935	7.28195	12.8141	25.67	41.33	8.33	9.38	-0.171271	down	0.656606	no
20594	19	20	38	20	34	33	8.73815	9.03023	12.4941	6.20348	10.9306	8.16768	25.67	29	10.09	8.43	0.259322	up	0.775485	no
20623	119	120	139	105	85	84	42.4968	42.0721	35.488	25.2894	21.2192	16.1439	126	91.33	40.02	20.88	0.938599	up	0.0103977	no
20632	139	107	159	139	135	191	45.8309	34.6362	37.4798	30.9099	31.1155	33.8919	135	155	39.32	31.97	0.298545	up	0.652635	no
20634	33	57	59	44	52	55	10.852	18.4024	13.8709	9.75862	11.9536	9.73369	49.67	50.33	14.38	10.48	0.456425	up	0.450779	no
20637	0	5	3	18	14	22	0	0.845025	0.369211	2.08982	1.68471	2.03816	2.67	18	0.4	1.94	-2.27798	down	0.00637283	no
20645	26	45	73	2	4	5	8.97638	15.2526	18.0181	0.465691	0.965356	0.929002	48	3.67	14.08	0.79	4.15565	up	3.09637e-09	yes
20652	1	0	0	1	0	2	0.448322	0	0	0.302364	0	0.482546	0.33	1	0.15	0.26	-0.793549	down	0.968052	no
20657	21	48	55	19	17	28	6.24655	14.0173	11.6961	3.81166	3.53484	4.48227	41.33	21.33	10.65	3.94	1.43459	up	0.0138311	no
20662	1	1	1	45	52	50	0.626299	0.614873	0.447754	19.0079	22.7659	16.8528	1	49	0.56	19.54	-5.12486	down	1.00786e-12	yes
20671	42	79	90	128	90	149	22.563	41.6656	34.5658	46.3764	33.7979	43.0777	70.33	122.33	32.93	41.08	-0.319034	down	0.312841	no
20684	75	110	128	89	98	107	23.7247	34.1613	28.9472	18.9875	21.6703	18.2155	104.33	98	28.94	19.62	0.56074	up	0.19626	no
20696	159	191	318	465	444	586	65.6183	77.3864	93.8237	129.426	128.089	130.15	222.67	498.33	78.94	129.22	-0.711001	down	0.00744981	no
20697	50	46	63	59	50	61	49.8534	45.0283	44.9079	39.675	34.8493	32.7321	53	56.67	46.6	35.75	0.382387	up	0.561072	no
20699	136	184	213	173	148	213	24.3887	32.3945	27.3078	20.9236	18.5529	20.5565	177.67	178	28.03	20.01	0.486251	up	0.261393	no
20712	89	100	142	151	155	201	59.6365	65.7847	68.0249	68.24	72.6028	72.4831	110.33	169	64.48	71.11	-0.141201	down	0.600481	no
20720	7	5	10	30	36	25	6.10094	4.27831	6.23098	17.6344	21.9332	11.7262	7.33	30.33	5.54	17.1	-1.62604	down	0.00733708	no
20725	99	61	91	135	156	192	36.1839	21.8884	23.7782	33.2778	39.857	37.766	83.67	161	27.28	36.97	-0.438511	down	0.118022	no
20733	141	212	366	131	144	171	37.4698	55.3097	69.5345	23.4787	26.75	24.4555	239.67	148.67	54.1	24.89	1.12006	up	0.00596448	no
20734	1443	844	939	5149	5058	7013	1275.51	732.422	593.388	3069.58	3125.32	3336.1	1075.33	5740	867.11	3177	-1.87338	down	2.74662e-16	yes
20752	218	113	125	216	210	256	107.818	54.8676	44.1979	72.049	72.6028	68.1386	152	227.33	68.96	70.93	-0.0406362	down	0.782287	no
20761	2	0	2	3	4	7	1.37717	0	0.984564	1.39321	1.92538	2.59402	1.33	4.67	0.79	1.97	-1.31827	down	0.488125	no
20768	194	343	473	124	90	131	110.406	191.641	192.446	47.594	35.8041	40.1219	336.67	115	164.83	41.17	2.00131	up	8.93846e-06	yes
20771	24	13	26	18	30	27	9.93756	5.28464	7.6966	5.02668	8.68339	6.0166	21	25	7.64	6.58	0.215485	up	0.895184	no
20805	30	27	36	17	16	29	16.9186	14.9489	14.5145	6.46594	6.30757	8.80156	31	20.67	15.46	7.19	1.10448	up	0.06244	no
20812	136	110	138	328	276	421	50.1484	39.8212	36.3793	81.5703	71.1421	83.5448	128	341.67	42.12	78.75	-0.902774	down	0.000479728	no
20824	146	140	193	327	373	477	21.7661	20.4908	20.5704	32.8788	38.872	38.2707	159.67	392.33	20.94	36.67	-0.808339	down	0.00180605	no
20830	259	135	170	577	504	606	70.0219	35.832	32.8579	105.208	95.2498	88.171	188	562.33	46.24	96.21	-1.05705	down	6.04584e-05	yes
20832	233	255	297	298	313	364	54.4833	58.5398	49.6503	46.9963	51.1625	45.8066	261.67	325	54.22	47.99	0.176091	up	0.876143	no
20846	96.5	100	124.5	143.5	135.5	141.5	41.9064	42.634	38.6527	42.0286	41.1332	33.0696	107	140.17	41.06	38.74	0.0839097	up	1	no
20858	608	457	534	2355	2255	3332	159.868	117.971	100.382	417.626	414.479	471.499	533	2647.33	126.07	434.53	-1.78523	down	1.93258e-14	yes
20862	6	19	25	74	85	94	2.25241	7.00251	6.70956	18.7356	22.3057	18.9908	16.67	84.33	5.32	20.01	-1.91122	down	2.84223e-06	yes
20872	859	552	1016	23	11	27	429.961	271.255	363.569	7.76432	3.84882	7.27308	809	20.33	354.93	6.3	5.81604	up	1.80813e-30	yes
20880	26	36	42	19	24	32	23.4817	31.9199	27.1183	11.5731	15.1519	15.5534	34.67	25	27.51	14.09	0.965285	up	0.0859179	no
20883	42	47	61	156	169	247	20.056	22.0341	20.8248	50.2411	56.4132	63.4761	50	190.67	20.97	56.71	-1.43528	down	2.0557e-06	yes
20886	124	64	117	152	156	190	44.0301	22.3106	29.701	36.4008	38.7215	36.3078	101.67	166	32.01	37.14	-0.214451	down	0.414054	no
20891	323	329	480	318	362	442	100.894	100.893	107.192	66.993	79.0442	74.3025	377.33	374	102.99	73.45	0.48767	up	0.192925	no
20907	97	88	105	198	212	262	31.9827	28.4858	24.7508	44.03	48.8628	46.4904	96.67	224	28.41	46.46	-0.70959	down	0.00956694	no
20912	19	21	16	33	14	28	22.34	24.2411	13.4495	26.1688	11.5069	17.7176	18.67	25	20.01	18.46	0.116319	up	1	no
20922	4	5	5	2	5	3	6.82924	8.3808	6.10295	2.30294	5.96735	2.75646	4.67	3.33	7.1	3.68	0.948113	up	0.59742	no
20939	138	117	162	162	146	187	94.5024	78.6598	79.3115	74.8202	69.8902	68.9166	139	165	84.16	71.21	0.241055	up	0.753041	no
20947	51	40	47	71	72	94	20.7723	15.9947	13.6858	19.5035	20.4996	20.6044	46	79	16.82	20.2	-0.264178	down	0.395545	no
20950	186	191	335	74	87	128	196.456	198.057	252.962	52.7138	64.235	72.7582	237.33	96.33	215.82	63.24	1.77092	up	6.11146e-09	yes
20958	108	70	120	145	165	215	43.9883	27.9908	34.9424	39.831	46.9783	47.1271	99.33	175	35.64	44.65	-0.325163	down	0.243106	no
20974	46	78	114	87	93	118	10.9411	18.2138	19.385	13.9561	15.4627	15.1044	79.33	99.33	16.18	14.84	0.124721	up	0.913108	no
20999	28	28	24	46.5	38.5	59.5	49.8534	48.9439	30.5496	55.838	47.9178	57.0129	26.67	48.17	43.12	53.59	-0.313607	down	0.397023	no
21001	164	227	296	278	322	384	42.5831	57.8659	54.9468	48.6831	58.4452	53.6592	229	328	51.8	53.6	-0.0492809	down	0.774156	no
21021	133	170	237	224	218	305	58.7811	73.7629	74.8844	66.7689	67.3507	72.5445	180	249	69.14	68.89	0.00522603	up	0.894101	no
21033	276	351	421	269	279	329	56.7638	70.8717	61.9016	37.3125	40.1112	36.4147	349.33	292.33	63.18	37.95	0.735368	up	0.0264235	no
21038	30	65	99	191	190	201	10.3287	21.9707	24.3679	44.3506	45.7277	37.2427	64.67	194	18.89	42.44	-1.1678	down	0.000211409	yes
21059	84	99	131	139	112	172	32.9221	38.0931	36.706	36.742	30.685	36.279	104.67	141	35.91	34.57	0.054865	up	0.971267	no
21073	47	58	77	97	92	128	17.4339	21.1216	20.4194	24.2665	23.8552	25.552	60.67	105.67	19.66	24.56	-0.321047	down	0.329245	no
21078	8	2	9	14	5	16	0.823343	0.20208	0.662202	0.97176	0.359717	0.886196	6.33	11.67	0.56	0.74	-0.402098	down	0.691396	no
21085	1	0	0	3	2	0	1.61862	0	0	3.27496	2.26294	0	0.33	1.67	0.54	1.85	-1.77649	down	0.727683	no
21090	1	0	0	3	2	8	1.48373	0	0	3.00204	2.07437	6.388	0.33	4.33	0.49	3.82	-2.96272	down	0.183716	no
21093	9	4	6	58	34	76	3.80238	1.65911	1.81226	16.5265	10.0413	17.2801	6.33	56	2.42	14.62	-2.59486	down	5.36914e-07	yes
21107	1	1	1	1	1	2	0.200698	0.197036	0.143483	0.135358	0.140295	0.216019	1	1.33	0.18	0.16	0.169925	up	1	no
21111	141	290	380	216.5	197.5	261.5	44.1541	89.1565	85.0732	45.7246	43.2333	44.0699	270.33	225.17	72.79	44.34	0.715131	up	0.134947	no
21119	0	0	1	1	1	1	0	0	0.527237	0.49738	0.515523	0.396887	0.33	1	0.18	0.47	-1.38466	down	0.971267	no
21124	0	0	0	1	3	3	0	0	0	0.283021	0.880034	0.677515	0	2.33	0	0.61	-inf	down	0.318442	no
21127	4	5	7	61	33	84	2.48027	3.04377	3.10309	25.5099	14.3038	28.0309	5.33	59.33	2.88	22.61	-2.97282	down	2.56894e-06	yes
21133	0	1	2	2	1	1	0	0.125626	0.182963	0.172602	0.089449	0.0688644	1	1.33	0.1	0.11	-0.137504	down	1	no
21138	1	0	1	13	4	15	0.635886	0	0.454607	5.57522	1.77803	5.13321	0.67	10.67	0.36	4.16	-3.53051	down	0.00803808	no
21142	0	0	0	1	0	0	0	0	0	0.646594	0	0	0	0.33	0	0.22	-inf	down	1	no
21144	28	19	22	1	3	1	26.6392	17.7468	14.9639	0.641658	1.99519	0.512015	23	1.67	19.78	1.05	4.23558	up	4.95735e-08	yes
21158	7	5	4	49	48	50	1.66814	1.16979	0.681476	7.87534	7.99602	6.41242	5.33	49	1.17	7.43	-2.66685	down	3.55643e-07	yes
21163	0	0	1	1	1	1	0	0	0.410613	0.38736	0.40149	0.309097	0.33	1	0.14	0.37	-1.4021	down	0.971267	no
21171	0	0	0	0	1	1	0	0	0	0	0.348493	0.268296	0	0.67	0	0.21	-inf	down	0.906891	no
21172	0	1	0	1	1	1	0	1.03695	0	0.712349	0.738333	0.568423	0.33	1	0.35	0.67	-0.936806	down	0.965052	no
21174	2	7	5	11	7	8	0.621614	2.13595	1.11101	2.30581	1.52086	1.33813	4.67	8.67	1.29	1.72	-0.415037	down	0.738361	no
21185	0	0	0	2	3	2	0	0	0	0.718438	1.11697	0.573282	0	2.33	0	0.8	-inf	down	0.311124	no
21226	284	504	768	757	719	929	133.57	232.714	258.231	240.118	236.384	235.138	518.67	801.67	208.17	237.21	-0.188403	down	0.510809	no
21230	503	691	1065	1446	1477	1663	51.9967	70.1276	78.7072	100.813	106.73	92.5164	753	1528.67	66.94	100.02	-0.579348	down	0.0219719	no
21258	688	901	1135	866	963	1182	60.4852	77.7658	71.3369	51.3474	59.1816	55.9239	908	1003.67	69.86	55.48	0.332499	up	0.444687	no
21298	179	207	286	197	186	195	40.173	45.6094	45.8886	29.8186	29.1806	23.5524	224	192.67	43.89	27.52	0.673412	up	0.0500219	no
21325	108	159	175	117	91	112	32.8036	47.4131	38.0009	23.9676	19.3214	18.3078	147.33	106.67	39.41	20.53	0.940828	up	0.00784455	no
21365	140	158	191	205	199	288	19.2307	21.3073	18.7568	18.9916	19.1082	21.2902	163	230.67	19.76	19.8	-0.00291748	down	0.822008	no
21410	380	777	1094	907	920	1136	122.485	245.88	252.1	197.172	207.293	197.059	750.33	987.67	206.82	200.51	0.0447015	up	1	no
21422	431	276	360	1270	1082	1540	136.685	85.932	81.6211	271.635	239.866	262.834	355.67	1297.33	101.41	258.11	-1.34779	down	9.85881e-09	yes
21423	132	72	97	102	92	130	33.7816	18.0901	17.7474	17.6054	16.4586	17.9048	100.33	108	23.21	17.32	0.422308	up	0.637959	no
21431	33	44	73	134	119	169	12.3141	16.1192	19.4746	33.7236	31.041	33.9386	50	140.67	15.97	32.9	-1.04272	down	0.00153005	no
21435	162	220	207	358	306	435	63.8271	85.0973	58.3066	95.129	84.2774	92.2355	196.33	366.33	69.08	90.55	-0.390447	down	0.102438	no
21462	493	770	1064	898	704	969	199.064	305.238	307.146	244.547	198.709	210.566	775.67	857	270.48	217.94	0.311591	up	0.441551	no
21475	182	182	256	367	355	468	53.4144	52.4398	53.7136	72.6429	72.8307	73.9182	206.67	396.67	53.19	73.13	-0.459308	down	0.0729483	no
21479	867	774	1059	1267	1083	1506	112.131	98.2771	97.9178	110.516	97.9121	104.822	900	1285.33	102.78	104.42	-0.0228385	down	0.752856	no
21535	501	251	304	611	702	736	122.115	60.0631	52.9739	100.441	119.61	96.5445	352	683	78.38	105.53	-0.429096	down	0.219034	no
21573	193	115	196	209	231	244	47.8851	28.012	34.7661	34.9727	40.064	32.58	168	228	36.89	35.87	0.040452	up	0.934987	no
21583	545	364	431	426	477	581	145.14	95.1686	82.0585	76.5136	88.7988	83.2692	446.67	494.67	107.46	82.86	0.375052	up	0.592497	no
21604	20	30	55	22	34	31	6.96277	10.2536	13.689	5.16553	8.27428	5.80808	35	29	10.3	6.42	0.681999	up	0.195854	no
21612	108	86	122	227	233	282	29.8457	23.3324	24.1032	42.3082	45.0105	41.9398	105.33	247.33	25.76	43.09	-0.742221	down	0.00690692	no
21614	40	63	97	114	90	145	15.2613	23.5979	26.4581	29.3343	24.0034	29.7726	66.67	116.33	21.77	27.7	-0.347545	down	0.318015	no
21624	1085	1478	1942	686	554	915	238.918	319.519	305.721	101.879	85.2762	108.432	1501.67	718.33	288.05	98.53	1.54768	up	7.46798e-09	yes
21647	59.3185	60.0706	78.1865	31.005	36.5524	36.8831	18.2096	18.104	17.1592	6.41921	7.84377	6.09333	65.86	34.81	17.82	6.79	1.39201	up	0.000933222	yes
21671	322	546	814	813	664	936	174.487	290.471	315.347	297.124	251.521	272.962	560.67	804.33	260.1	273.87	-0.0744248	down	0.769027	no
21687	48	611	879	66	53	62	12.6478	158.059	165.585	11.7289	9.76224	8.79193	512.67	60.33	112.1	10.09	3.47379	up	0.0298272	no
21732	394	311	402	984	849	1109	179	138.714	130.569	301.503	269.627	271.148	369	980.67	149.43	280.76	-0.909868	down	0.000129991	no
21736	359	480	664	718	633	896	113.275	148.69	149.783	152.793	139.618	152.147	501	749	137.25	148.19	-0.110642	down	0.608045	no
21767	6111	9488	13227	8205	7900	10064	1211.51	1846.68	1874.71	1097.07	1094.82	1073.75	9608.67	8723	1644.3	1088.55	0.595066	up	0.0476771	no
21781	657	644	864	897	794	1026	237.805	228.847	223.577	218.972	200.898	199.858	721.67	905.67	230.08	206.58	0.155435	up	0.893761	no
21807	4	4	19	4	7	5	1.02509	1.00638	3.48106	0.691355	1.254	0.689588	9	5.33	1.84	0.88	1.06413	up	0.381621	no
21809	180	177	254	369	295	455	77.3588	74.6816	78.0419	106.956	88.6255	105.237	203.67	373	76.69	100.27	-0.38678	down	0.127619	no
21827	310	420	513	175	182	279	59.8396	79.5938	70.7948	22.7827	24.5583	28.9834	414.33	212	70.08	25.44	1.4619	up	5.98756e-07	yes
21835	395	276	399	754	681	929	135.87	93.2049	98.1199	174.919	163.747	171.973	356.67	788	109.06	170.21	-0.642194	down	0.00651891	no
21846	23	31	52	47	55	54	9.68436	12.8147	15.6532	13.3469	16.1885	12.2365	35.33	52	12.72	13.92	-0.130061	down	0.813572	no
21883	516	394	529	596	547	739	106.065	79.5102	77.7386	82.6247	78.5978	81.7498	479.67	627.33	87.77	80.99	0.115984	up	1	no
21884	225.5	147	189.5	328	283	396.5	80.8385	51.736	48.5667	79.3023	70.9182	76.4952	187.33	335.83	60.38	75.57	-0.323743	down	0.162767	no
21888	412	281.5	393	564	460.5	707.5	106.166	71.2148	72.4	98.0185	82.9503	98.1147	362.17	577.33	83.26	93.03	-0.160072	down	0.397456	no
21900	1091	712	922	1134	1198	1384	349.551	223.959	211.19	245.041	268.313	238.638	908.33	1238.67	261.57	250.66	0.0614653	up	0.910976	no
21918	280	283	408	526	424	577	66.3028	65.7906	69.0703	84.004	70.1842	73.5307	323.67	509	67.05	75.91	-0.179053	down	0.447261	no
21931	1095	1526	2154	468	416	575	258.147	353.192	363.041	74.4113	68.5561	72.9524	1591.67	486.33	324.79	71.97	2.17404	up	1.67584e-15	yes
21937	590	650	849	1070	986	1329	168.785	182.556	173.638	206.445	197.177	204.609	696.33	1128.33	174.99	202.74	-0.212358	down	0.33387	no
21939	246	181	241	453	390	505	98.2688	70.9843	68.8264	122.045	108.904	108.565	222.67	449.33	79.36	113.17	-0.512008	down	0.0352152	no
21950	11100.4	8056.11	9823.01	25882.5	26572.9	40122.9	3712.38	2645.11	2348.64	5837.96	6212.3	7221.47	9659.84	30859.4	2902.04	6423.91	-1.14638	down	2.15051e-07	yes
21961	2284	2327	3221	5978	6059	7643	381.415	381.506	384.548	673.284	707.298	686.886	2610.67	6560	382.49	689.16	-0.849417	down	0.000244703	no
21970	93	105	139	189	163	248	22.0081	24.3945	23.5164	30.1648	26.9641	31.5842	112.33	200	23.31	29.57	-0.343185	down	0.212575	no
21982	80	128	179	144	97	205	35.525	55.803	56.827	43.1267	30.1103	48.9911	129	148.67	49.38	40.74	0.277481	up	0.683503	no
21985	719	339	489	527	515	657	149.519	69.2101	72.6997	73.9124	74.8641	73.5277	515.67	566.33	97.14	74.1	0.390592	up	0.732097	no
21987	180	293	396	198	177	240	37.3693	59.7191	58.7753	27.7235	25.6871	26.8147	289.67	205	51.95	26.74	0.958124	up	0.00345102	no
21995	1361	2994	4734	1471	1736	2007	166.791	360.221	414.763	121.581	148.718	132.367	3029.67	1738	313.92	134.22	1.2258	up	0.0417167	no
22006	618	1008	1365	706	634	937	79.8447	127.856	126.08	61.518	57.2594	65.1503	997	759	111.26	61.31	0.859741	up	0.0101572	no
22008	86	87	117	70	84	85	39.0236	38.7571	37.9553	21.4223	26.6445	20.7571	96.67	79.67	38.58	22.94	0.749988	up	0.0647751	no
22016	495	341	548	640	596	723	260.311	176.053	206.027	226.99	219.095	204.618	461.33	653	214.13	216.9	-0.0185431	down	0.790798	no
22018	279	373	475	460	488	572	34.9124	45.8234	42.4939	38.8216	42.6869	38.5204	375.67	506.67	41.08	40.01	0.0380756	up	0.951521	no
22040	59.3185	60.0706	78.1865	31.005	36.5524	36.8831	18.2096	18.104	17.1592	6.41921	7.84377	6.09333	65.86	34.81	17.82	6.79	1.39201	up	0.000933222	yes
22068	25	18	25	24	33	45	8.36093	5.91004	5.97739	5.41334	7.71486	8.09927	22.67	34	6.75	7.08	-0.0688619	down	0.813251	no
22106	1258.5	2236	3738	3880	3829.5	4862	179.601	313.278	381.374	373.445	382.029	373.412	2410.83	4190.5	291.42	376.3	-0.368783	down	0.221385	no
22144	577	226	326	559	513	683	302.582	116.353	122.22	197.705	188.054	192.755	376.33	585	180.38	192.84	-0.0963649	down	0.75321	no
22155	58	63	69	70	72	82	16.5166	17.6131	14.0475	13.444	14.3326	12.5668	63.33	74.67	16.06	13.45	0.255866	up	0.788073	no
22161	257	297	441	482	430	569	99.8882	113.329	122.54	126.348	116.829	119.018	331.67	493.67	111.92	120.73	-0.109316	down	0.633251	no
22211	177	183	263	340	353	497	53.7179	54.5255	57.0635	69.5928	74.8893	81.1747	207.67	396.67	55.1	75.22	-0.449064	down	0.0783892	no
22213	1415	2335	4243.33	4847.83	4332.5	6685.33	211.374	342.441	453.169	488.408	452.411	537.449	2664.44	5288.56	335.66	492.76	-0.553885	down	0.0649008	no
22252	656	736	1129	988	909	1302	149.834	165.04	184.357	152.196	145.135	160.043	840.33	1066.33	166.41	152.46	0.126311	up	0.913742	no
22269	236	241	349	488	430	613	114.301	114.593	120.843	159.404	145.582	159.778	275.33	510.33	116.58	154.92	-0.410203	down	0.100601	no
22325	503	457	554	1175	1222	1420	135.89	121.21	107.001	214.091	230.776	206.456	504.67	1272.33	121.37	217.11	-0.839014	down	0.000359004	no
22335	59.3185	60.0706	78.1865	31.005	36.5524	36.8831	18.2096	18.104	17.1592	6.41921	7.84377	6.09333	65.86	34.81	17.82	6.79	1.39201	up	0.000933222	yes
22343	291	341	417	387	421	543	55.8548	64.2577	57.2217	50.0978	56.4871	56.0901	349.67	450.33	59.11	54.22	0.124577	up	0.971661	no
22357	305	328	444	544	624	763	77.578	81.906	80.7382	93.3207	110.949	104.444	359	643.67	80.07	102.9	-0.361909	down	0.136398	no
22449	59.3185	60.0706	78.1865	31.005	36.5524	36.8831	18.2096	18.104	17.1592	6.41921	7.84377	6.09333	65.86	34.81	17.82	6.79	1.39201	up	0.000933222	yes
22455	1946.5	2000.5	3033	1576.5	1457.5	1948.5	427.362	431.205	476.071	233.44	223.692	230.229	2326.67	1660.83	444.88	229.12	0.957313	up	0.000668627	no
22460	896	1174	1782.5	899	927	1119	235.76	303.273	335.312	159.537	170.507	158.457	1284.17	981.67	291.45	162.83	0.839882	up	0.00309413	no
22483	187	144	205	232	200	282	59.1035	44.6825	46.3215	49.4538	44.1877	47.9667	178.67	238	50.04	47.2	0.0842949	up	0.98812	no
22495	250	271	372	401	386	436	60.1901	64.0556	64.0302	65.1132	64.9638	56.4924	297.67	407.67	62.76	62.19	0.0131627	up	0.905991	no
22502	162	166	227	402	353	474	31.5314	31.7205	31.5873	52.771	48.029	49.6508	185	409.67	31.61	50.15	-0.665869	down	0.00995491	no
22549	127	136	157	210	186	267	50.4091	52.9965	44.5515	56.2166	51.6081	57.0342	140	221	49.32	54.95	-0.155947	down	0.482133	no
22551	325	141	105	1192	1229	1506	96.1374	40.9479	22.2053	237.807	254.133	239.747	190.33	1309	53.1	243.9	-2.19951	down	3.85697e-20	yes
22555	273	275	350	415	420	518	48.6766	48.1386	44.6152	49.9052	52.3488	49.7057	299.33	451	47.14	50.65	-0.103611	down	0.588304	no
22565	288	360	496	250	257	314	65.3815	80.2358	80.5011	38.2774	40.7845	38.3629	381.33	273.67	75.37	39.14	0.945347	up	0.00191969	no
22568	1012	492.5	607	1284.5	1371	1478.5	170.368	81.3986	73.0556	145.842	161.341	133.952	703.83	1378	108.27	147.04	-0.441575	down	0.209445	no
22577	326	416	633	475	463	658	116.754	146.269	162.075	114.733	115.914	126.824	458.33	532	141.7	119.16	0.24994	up	0.619552	no
22587	378	785	1022	339	256	416	96.0153	195.759	185.591	58.0749	45.4557	56.867	728.33	337	159.12	53.47	1.57331	up	0.00283167	no
22596	1001	1550	2180	1419	1297	1739	329.757	501.297	513.422	315.27	298.676	308.304	1577	1485	448.16	307.42	0.543803	up	0.0852616	no
22601	143	261	411	105	116	136	37.4424	67.0922	76.9356	18.542	21.2317	19.164	271.67	119	60.49	19.65	1.62217	up	0.0014036	no
22625	1329	2638	3459	1068	1054	1378.5	97.3578	189.725	181.156	52.7663	53.9741	54.3465	2475.33	1166.83	156.08	53.7	1.53929	up	0.00148711	no
22629	95	101	214	183	169	261	24.0817	25.1356	38.7825	31.2864	29.9468	35.606	136.67	204.33	29.33	32.28	-0.138264	down	0.672238	no
22697	48	47	55	91	67	90	14.7714	14.1998	12.1004	18.8869	14.413	14.9053	50	82.67	13.69	16.07	-0.231247	down	0.471397	no
22698	474	587	798	895	713	916	199.582	242.652	240.217	254.159	209.861	207.567	619.67	841.33	227.48	223.86	0.0231429	up	0.926291	no
22711	375.5	340.333	490.167	507.833	561.167	683.833	85.194	75.8065	79.506	77.707	89.0001	83.4965	402	584.28	80.17	83.4	-0.0569849	down	0.70498	no
22725	225	383	515	461	353	491	152.13	254.234	248.941	210.219	166.842	178.662	374.33	435	218.43	185.24	0.237775	up	0.655309	no
22728	153	166	220	184	200	205	28.0839	29.9141	28.8699	22.7784	25.6623	20.2506	179.67	196.33	28.96	22.9	0.338714	up	0.481692	no
22760	467	868	1261	193	158	213	124.102	226.457	239.571	34.5907	29.3507	30.4622	865.33	188	196.71	31.47	2.64402	up	1.33532e-06	yes
22766	60.6667	69.1667	132.833	82	109.833	101.5	13.6894	15.3226	21.4288	12.4792	17.3248	12.3259	87.56	97.78	16.81	14.04	0.259777	up	0.604792	no
22780	357.267	292.543	390.417	379.7	398.183	476.493	66.925	53.8008	52.2855	47.9707	52.1409	48.0365	346.74	418.13	57.67	49.38	0.223894	up	0.771809	no
22787	297	316	440	444	445	509	110.386	115.305	116.914	111.296	115.616	101.811	351	466	114.2	109.57	0.0597098	up	0.994299	no
22793	313	352	544	680	665	927	100.542	111.007	124.928	147.317	149.322	160.251	403	757.33	112.16	152.3	-0.441358	down	0.0773564	no
22800	222	344	489	325	275	337	53.2089	80.9456	83.7911	52.5358	46.0748	43.4691	351.67	312.33	72.65	47.36	0.617294	up	0.0569144	no
22852	442	668	932	771	801.5	995	100.526	149.154	151.54	118.263	127.426	121.786	680.67	855.83	133.74	122.49	0.126767	up	0.892419	no
22859	202	157	190	270	257	358	47.7421	36.4294	32.1041	43.0381	42.4602	45.5357	183	295	38.76	43.68	-0.172404	down	0.39821	no
22862	195	407	591	367	359	425	46.3808	95.0389	100.496	58.8721	59.6895	54.4016	397.67	383.67	80.64	57.65	0.484175	up	0.351829	no
22877	535	640	853	921	759	1090	179.405	210.7	204.497	208.296	177.919	196.71	676	923.33	198.2	194.31	0.0285968	up	0.909112	no
22884	244	1339	2019	271	273	344	46.5231	250.647	275.215	34.8488	36.3866	35.2985	1200.67	296	190.8	35.51	2.42576	up	0.04289	no
22901	225	249	394	257	252	334	91.6423	99.5672	114.727	70.5971	71.7486	73.2114	289.33	281	101.98	71.85	0.505226	up	0.167436	no
22902	319	422	594	351	370	445	78.2127	101.579	104.119	58.0408	63.4144	58.7172	445	388.67	94.64	60.06	0.656046	up	0.0417167	no
22920	1082	1505	2155	321	346	364	225.633	308.117	321.278	45.1462	50.4373	40.8504	1580.67	343.67	285.01	45.48	2.64771	up	2.69961e-19	yes
22935	302.333	250.833	424.833	419.833	373.833	485.833	89.9305	73.2503	90.3435	84.2244	77.7318	77.7727	326	426.5	84.51	79.91	0.080746	up	1	no
22962	161.5	250	360	380	310.5	423.5	93.3307	141.839	148.735	148.107	125.433	131.712	257.17	371.33	127.97	135.08	-0.0780084	down	0.750559	no
22967	362	332	443	614	700	800	48.0483	43.2624	42.0369	54.9639	64.9482	57.145	379	704.67	44.45	59.02	-0.409021	down	0.0862514	no
22971	80	75	94	154	176	214	31.1909	28.7079	26.2013	40.4947	47.9678	44.9025	83	181.33	28.7	44.46	-0.631457	down	0.0272744	no
22982	531	267	341	675	684	897	145.558	71.8549	66.8272	124.792	131.068	132.328	379.67	752	94.75	129.4	-0.44964	down	0.150808	no
23002	50	62	84	63	65	87	16.6178	20.2301	19.9591	14.1216	15.1014	15.5612	65.33	71.67	18.94	14.93	0.343222	up	0.592258	no
23074	111	91	104	145.5	151.5	189	45.7081	36.7887	30.6169	40.4086	43.6097	41.8843	102	162	37.7	41.97	-0.154794	down	0.48203	no
23091	60	91	103	151	120	176	27.8338	41.4444	34.1598	47.2431	38.9137	43.9393	84.67	149	34.48	43.37	-0.330938	down	0.262933	no
23114	676	641	853	1568	1367	2130	116.801	108.733	105.367	182.72	165.108	198.06	723.33	1688.33	110.3	181.96	-0.722189	down	0.00169508	no
23145	61	57	124	110	126	137	20.9055	19.1783	30.3816	25.4252	30.1857	25.268	80.67	124.33	23.49	26.96	-0.198774	down	0.615907	no
23167	216	286	423	285	271	344	50.5082	65.6564	70.714	44.9462	44.2972	43.2898	308.33	300	62.29	44.18	0.495607	up	0.167436	no
23187	74	72	112	59	63	55	31.6575	30.2399	34.2547	17.023	18.8402	12.6627	86	59	32.05	16.18	0.986113	up	0.0101395	no
23194	8500	11472	15911.5	5659	5304	6993	1639.92	2172.93	2194.68	736.346	715.329	726.081	11961.2	5985.33	2002.51	725.92	1.46393	up	1.44425e-08	yes
23261	224	140	177	330	322	392	64.575	39.623	36.4793	64.1609	64.8891	60.8165	180.33	348	46.89	63.29	-0.432697	down	0.0698654	no
23266	190	125	216	342	355	463	60.4605	39.0509	49.1394	73.398	78.9671	79.29	177	386.67	49.55	77.22	-0.640089	down	0.0128787	no
23284	185	174	221	119	143	147	60.4119	55.7832	51.5941	26.2082	32.6427	25.8337	193.33	136.33	55.93	28.23	0.986393	up	0.00347855	no
23293	420	500	675	119	142	156	103.587	121.068	119.02	19.7945	24.4819	20.7062	531.67	139	114.56	21.66	2.403	up	5.65636e-18	yes
23296	404	702	1066	993	801	1148	218.289	372.384	411.779	361.859	302.54	333.819	724	980.67	334.15	332.74	0.00610057	up	0.955325	no
23305	363	737	1227	380.5	236	226	54.247	108.128	131.09	38.3498	24.6536	18.1759	775.67	280.83	97.82	27.06	1.85397	up	0.00427925	no
23313	439	1250	1786	595	559	705	85.3575	238.611	248.265	78.025	75.9781	73.7709	1158.33	619.67	190.74	75.92	1.32906	up	0.0650463	no
23316	2213	3268	4493	4083	4068	5060	204.256	296.128	296.475	254.164	262.467	251.341	3324.67	4403.67	265.62	255.99	0.0532763	up	1	no
23319	867	1096	1544	876	828	1067	155.702	193.237	198.235	106.101	103.945	103.124	1169	923.67	182.39	104.39	0.805043	up	0.00606	no
23324	490	1076	1597	730	648	814	108.281	233.438	252.301	108.797	100.099	96.8053	1054.33	730.67	198.01	101.9	0.958419	up	0.083479	no
23349	629	158	188	1545	1386	1977	105.986	26.1372	22.6472	175.577	163.253	179.277	325	1636	51.59	172.7	-1.7431	down	1.33455e-06	yes
23373	149	195	249	290	270	311	32.4847	41.7378	38.8105	42.6413	41.1486	36.4898	197.67	290.33	37.68	40.09	-0.0894435	down	0.691967	no
23378	277	241	348	537	576	603	102.241	87.3307	91.8297	133.678	148.617	119.78	288.67	572	93.8	134.03	-0.514896	down	0.0405528	no
23409	138	157	199	262	258	325	69.1666	77.2539	71.3063	88.5643	90.3934	87.6637	164.67	281.67	72.58	88.87	-0.292124	down	0.261277	no
23414	151	135	207	315	343	417	52.2769	45.8849	51.2342	73.5501	83.0092	77.694	164.33	358.33	49.8	78.08	-0.648807	down	0.0141234	no
23417	2338	2222	2812	2004	1928	2338	640.425	597.545	550.676	370.221	369.173	344.657	2457.33	2090	596.22	361.35	0.722448	up	0.0199689	no
23431	17164	20181	27013.5	3248.5	3523	3993.5	1474.98	1702.6	1659.61	188.274	211.631	184.688	21452.8	3588.33	1612.4	194.86	3.0487	up	6.21068e-33	yes
23446	219.5	288.5	370.5	321.5	305.5	441	35.254	45.4907	42.5421	34.8252	34.2992	38.1181	292.83	356	41.1	35.75	0.201195	up	0.799303	no
23469	100	125	174	91	110	109	18.9605	23.2682	23.5861	11.6367	14.5795	11.1223	133	103.33	21.94	12.45	0.817418	up	0.0228208	no
23477	179	196	303	321	310	395	71.581	76.9492	86.6253	86.5744	86.6575	85.0082	226	342	78.39	86.08	-0.135008	down	0.593198	no
23517	2733	3810	5565.5	1733	1549	2133	647.573	886.293	942.781	276.941	256.567	271.994	4036.17	1805	825.55	268.5	1.62043	up	2.1289e-09	yes
23522	5214	3071	4474	195	185	235	1319.02	762.719	809.161	33.2703	32.7155	31.994	4253	205	963.64	32.66	4.8829	up	5.97184e-13	yes
23551	149	136	240	340	321	447	45.9663	41.1904	52.9325	70.7412	69.2242	74.213	175	369.33	46.7	71.39	-0.612299	down	0.0227816	no
23580	140	224	323	169	121	183	61.3671	96.3959	101.22	49.9613	37.0759	43.1695	229	157.67	86.33	43.4	0.992167	up	0.00594871	no
23589	362	380	557	940	840	1066	122.713	126.464	134.987	214.906	199.049	194.472	433	948.67	128.05	202.81	-0.663422	down	0.00702777	no
23592	272.5	297	427.5	366.5	322.5	431	39.2783	42.0287	44.0534	35.6287	32.4949	33.4335	332.33	373.33	41.79	33.85	0.304002	up	0.522563	no
23610	602	327	490	1875	1665	2537	127.097	67.778	73.959	266.98	245.726	288.255	473	2025.67	89.61	266.99	-1.57505	down	1.45283e-11	yes
23618	504	483	626	372	401	467	61.1837	57.5646	54.3297	30.4571	34.029	30.5099	537.67	413.33	57.69	31.67	0.865204	up	0.00540742	no
23637	636	661	996	1348	1303	1600	269.921	275.413	302.202	385.843	386.567	365.443	764.33	1417	282.51	379.28	-0.424961	down	0.0798464	no
23649	371	488	779	791	723	1123	51.5677	66.5928	77.4103	74.1516	70.2493	84.0045	546	879	65.19	76.14	-0.224004	down	0.368379	no
23673	298	623	863	880	746	1055	98.6912	202.56	204.329	196.555	172.703	188.033	594.67	893.67	168.53	185.76	-0.140434	down	0.678905	no
23736	441	564	770	251	257	316	229.972	288.748	287.068	88.2777	93.6849	88.6836	591.67	274.67	268.6	90.22	1.57394	up	1.26664e-08	yes
23738	129	147	193	178	174	215	31.4223	35.1535	33.6095	29.2421	29.6276	28.1842	156.33	189	33.4	29.02	0.202801	up	0.801749	no
23749	703	270	357	801	692	847	202.818	76.4748	73.6337	155.856	139.559	131.508	443.33	780	117.64	142.31	-0.274658	down	0.541769	no
23770	359	515	702	752	729	923	76.1375	107.23	106.438	107.563	108.076	105.348	525.33	801.33	96.6	107	-0.147516	down	0.533382	no
23789	494	484	685	2874	2727	3306	138.669	133.383	137.467	544.1	535.102	499.429	554.33	2969	136.51	526.21	-1.94663	down	5.35047e-16	yes
23809	357	393	575	439	443	503	59.9922	64.8369	69.0799	49.7543	52.0391	45.4897	441.67	461.67	64.64	49.09	0.396998	up	0.304536	no
23819	183	192	287	413	295	544	36.8266	37.9328	41.2905	56.0532	41.4985	58.9153	220.67	417.33	38.68	52.16	-0.431356	down	0.0870697	no
23829	105	102	142	146	147	142	34.4382	32.8439	33.2964	32.2957	33.703	25.0645	116.33	145	33.53	30.35	0.143756	up	0.903029	no
23852	124	141	197	230	193	281	38.0342	42.4595	43.1992	47.5796	41.3818	46.385	154	234.67	41.23	45.12	-0.130073	down	0.591759	no
23859	125	121	191	241	221	260	31.4097	29.8498	34.3118	40.8423	38.8191	35.1597	145.67	240.67	31.86	38.27	-0.264468	down	0.353745	no
23864	143.5	180.5	278	173.5	189	260.5	36.475	45.0427	50.5179	29.7429	33.5819	35.6345	200.67	207.67	44.01	32.99	0.415803	up	0.318781	no
23884	95	127	199	80	86	106	25.2098	33.0866	37.7534	14.3178	15.953	15.1381	140.33	90.67	32.02	15.14	1.08061	up	0.00144374	no
23890	296.5	221.5	328.5	553	574.5	731.5	46.3274	33.9774	36.6949	58.2745	62.7485	61.5102	282.17	619.67	39	60.84	-0.641546	down	0.00827318	no
23893	212.833	170.25	234.417	261.833	283.833	323.5	41.4256	32.5326	32.6193	34.3711	38.6182	33.8861	205.83	289.72	35.53	35.63	-0.00405479	down	0.820025	no
23909	395	771	1180	489	364	419	78.4338	150.302	167.512	65.487	50.5251	44.7753	782	424	132.08	53.6	1.30111	up	0.0131281	no
23947	545	676	957	728	822	1030	65.8616	80.2021	82.6809	59.3345	69.4396	66.9872	726	860	76.25	65.25	0.224759	up	0.684243	no
23950	336	419	502	425	510	523	89.7362	109.861	95.8494	76.5521	95.2134	75.1707	419	486	98.48	82.31	0.258763	up	0.632354	no
23979	458	415	639	539	523	633	107.23	95.3899	106.957	85.1099	85.5958	79.7579	504	565	103.19	83.49	0.305628	up	0.505987	no
24008	110	97	110	108	141	143	32.72	28.3267	23.3922	21.6663	29.3184	22.8916	105.67	130.67	28.15	24.63	0.192718	up	0.891214	no
24011	1819	931	1014	3923	3972	5191	984.262	494.574	392.26	1431.65	1502.41	1511.64	1254.67	4362	623.7	1481.9	-1.24852	down	3.49317e-07	yes
24021	45	93	181	59	79	107	12.3626	25.0833	35.5495	10.9318	15.1714	15.8198	106.33	81.67	24.33	13.97	0.800404	up	0.252229	no
24026	79	73	100	80	81	122	43.7602	39.6989	39.6013	29.887	31.3644	36.369	84	94.33	41.02	32.54	0.334113	up	0.627378	no
24052	357	480	766	661	500	776	267.5	353.102	410.338	334.039	261.894	312.922	534.33	645.67	343.65	302.95	0.18186	up	0.753041	no
24064	159	244	342	121	96	137	72.6775	109.495	111.76	37.3017	30.6742	33.701	248.33	118	97.98	33.89	1.53163	up	2.43994e-06	yes
24068	128	97	88	235	196	263	45.7546	34.0408	22.4887	56.6542	48.9757	50.594	104.33	231.33	34.09	52.07	-0.611104	down	0.0161394	no
24081	153	131	188	436	450	547	25.4932	21.4293	22.3949	48.9959	52.4138	49.0501	157.33	477.67	23.11	50.15	-1.11773	down	1.48494e-05	yes
24114	182	126	148	203	220	261	46.9634	31.9199	27.3028	35.3284	39.6835	36.2449	152	228	35.4	37.09	-0.0672809	down	0.6295	no
24120	160	180	226	147	169	169	57.0297	62.9878	57.5899	35.3377	42.1082	32.418	188.67	161.67	59.2	36.62	0.692965	up	0.0541852	no
24131	389	434	546	336	369	441	67.2745	73.6874	67.5073	39.1904	44.6094	41.0448	456.33	382	69.49	41.61	0.739875	up	0.0231739	no
24151	2347	3743	5063	4814	4711	6117	299.095	468.295	461.277	413.754	419.671	419.521	3717.67	5214	409.56	417.65	-0.0282196	down	0.820286	no
24164	5163	4065	4827	10379	7406	13995	857.977	663.189	573.467	1163.24	860.314	1251.6	4685	10593.3	698.21	1091.72	-0.64487	down	0.00858981	no
24168	618	355	430	731	756	871	187.253	105.602	93.1466	149.382	160.126	142.029	467.67	786	128.67	150.51	-0.226184	down	0.3938	no
24192	152.5	138	188.5	256	271	315.5	72.4522	64.3671	64.0251	82.0279	90.0016	80.6677	159.67	280.83	66.95	84.23	-0.33125	down	0.199629	no
24197	534	466	581	1021	982	1156	58.3128	49.9588	45.3582	75.1949	74.9607	67.9359	527	1053	51.21	72.7	-0.50553	down	0.0289676	no
24223	168	177	252	249	248	317	34.9362	36.1362	37.4649	34.9225	36.051	35.4768	199	271.33	36.18	35.48	0.0281864	up	0.926224	no
24224	497	314	363	582	553	789	105.107	65.1939	54.883	83.0113	81.7521	89.7987	391.33	641.33	75.06	84.85	-0.17687	down	0.409564	no
24261	91	174	267	309	312	389	21.7412	40.8126	45.6048	49.7898	52.107	50.0162	177.33	336.67	36.05	50.64	-0.490278	down	0.0925298	no
24264	157	157	198	512	468	498	59.8394	58.7476	53.9523	131.613	124.69	102.149	170.67	492.67	57.51	119.48	-1.05488	down	4.39654e-05	yes
24270	400	678	1132	662.5	624	747	63.239	105.234	127.947	70.64	68.9619	63.5572	736.67	677.83	98.81	67.72	0.545075	up	0.22143	no
24282	452	472	682	1256	1179	1775	111.406	114.213	120.175	208.785	203.135	235.444	535.33	1403.33	115.26	215.79	-0.904736	down	0.000150501	no
24291	4379	4406	5495	2893	3163	3751	441.086	435.708	395.707	196.534	222.714	203.336	4760	3269	424.17	207.53	1.03132	up	0.000253377	no
24301	158	105	144	317	297	374	61.6663	40.2331	40.1801	83.443	81.0302	78.5563	135.67	329.33	47.36	81.01	-0.774431	down	0.0026921	no
24306	1764	2429	3413	3940	3811	4942	303.525	410.324	419.846	457.228	458.39	457.634	2535.33	4231	377.9	457.75	-0.276555	down	0.245787	no
24313	211	257	340	196	174	238	121.937	145.81	140.471	76.392	70.2912	74.0198	269.33	202.67	136.07	73.57	0.88716	up	0.00634912	no
24320	58	104	234	77	106	100	25.3048	44.5463	72.9875	22.6572	32.3282	23.4798	132	94.33	47.61	26.16	0.863902	up	0.221468	no
24336	127	126	214	137	121	147	40.482	39.4305	48.7674	29.4523	26.9614	25.2171	155.67	135	42.89	27.21	0.656504	up	0.0698883	no
24376	1197	1718	2310	2003	2067	2915	122.017	171.931	168.343	137.704	147.288	159.913	1741.67	2328.33	154.1	148.3	0.0553483	up	0.980308	no
24389	2989	1639	1949	6739	6219	8768	1251.5	673.732	583.41	1903.01	1820.22	1975.71	2192.33	7242	836.21	1899.65	-1.1838	down	1.27682e-07	yes
24410	68.3333	110.333	122	80	79	93.3333	29.5374	46.822	37.7014	23.3222	23.8708	21.7118	100.22	84.11	38.02	22.97	0.727008	up	0.0750975	no
24411	103	118	142	70	70	93	24.6239	27.6952	24.2697	11.2865	11.6981	11.9652	121	77.67	25.53	11.65	1.13186	up	0.00192088	no
24474	72	88	107	160	156	197	18.0677	21.6798	19.196	27.0788	27.3649	26.6045	89	171	19.65	27.02	-0.459498	down	0.116288	no
24487	261	279	362	495	556	642	38.046	39.9279	37.7255	48.6647	56.6557	50.3643	300.67	564.33	38.57	51.89	-0.427977	down	0.0824254	no
24503	97	75	123	188	206	225	34.1832	25.9481	30.9887	44.6826	50.7467	42.6719	98.33	206.33	30.37	46.03	-0.599928	down	0.038759	no
24513	539	265	353	671	675	804	110.248	53.2144	51.6193	92.5641	96.5125	88.5024	385.67	716.67	71.69	92.53	-0.368149	down	0.256768	no
24520	448	799	1125	1101	1002	1441	175.769	307.761	315.554	291.334	274.809	304.261	790.67	1181.33	266.36	290.13	-0.123322	down	0.61922	no
24531	141	327	424	415	385	477	79.3976	180.775	170.691	157.607	151.547	144.552	297.33	425.67	143.62	151.24	-0.0745831	down	0.83285	no
24540	134	160	233	375	315	392	37.1406	43.5379	46.1698	70.0996	61.0316	58.4722	175.67	360.67	42.28	63.2	-0.579949	down	0.0328843	no
24562	274	486	687	1290	1275	1316	32.0353	55.785	57.4238	101.72	104.205	82.8042	482.33	1293.67	48.41	96.24	-0.991332	down	8.78201e-05	yes
24567	331	604	873	829	616	882	169.304	303.305	319.235	285.979	220.252	242.788	602.67	775.67	263.95	249.67	0.0802422	up	0.971267	no
24580	547	506	671	513	483	677	133.153	120.926	116.774	84.2214	82.1886	88.6896	574.67	557.67	123.62	85.03	0.539868	up	0.145378	no
24598	571	847	1268	556	519	650	107.231	156.161	170.24	70.4206	68.1321	65.6927	895.33	575	144.54	68.08	1.08617	up	0.000391072	no
24641	324	386	532	334	283	421	111.345	130.232	130.706	77.413	67.985	77.8625	414	346	124.09	74.42	0.737625	up	0.0231419	no
24674	252	251	380	272	278	340	101.863	99.6074	109.813	74.1521	78.5523	73.9626	294.33	296.67	103.76	75.56	0.457556	up	0.238115	no
24691	72	107	176	200	190	253	26.3671	38.4696	46.0787	49.397	48.6389	49.862	118.33	214.33	36.97	49.3	-0.415233	down	0.181976	no
24706	459	472	721	740	710	955	92.7177	93.6041	104.122	100.814	100.255	103.818	550.67	801.67	96.81	101.63	-0.0700983	down	0.697419	no
24716	224	465	701	649	663	814	97.275	198.248	217.635	190.081	201.264	190.238	463.33	708.67	171.05	193.86	-0.180597	down	0.631829	no
24726	443	267	392	279	248	387	102.309	60.5374	64.7221	43.4564	40.0369	48.0994	367.33	304.67	75.86	43.86	0.790434	up	0.11135	no
24741	125	254	370	338	349	436	106.707	212.872	225.809	194.598	208.261	200.303	249.67	374.33	181.8	201.05	-0.145202	down	0.675394	no
24759	167	225	330	240	224	310	38.2138	50.5464	53.9853	37.0387	35.8304	38.1755	240.67	258	47.58	37.01	0.36244	up	0.39706	no
24771	227	208	304	347	312	406	81.0654	72.9249	77.6141	83.5755	77.8868	78.0287	246.33	355	77.2	79.83	-0.0483302	down	0.74897	no
24798	978.5	386	515	3913.5	3616	5278.5	155.885	60.3717	58.6554	420.483	402.69	452.556	626.5	4269.33	91.64	425.24	-2.21423	down	1.83594e-21	yes
24812	237	312	428	346	287	428	129.364	167.195	167.019	127.374	109.508	125.727	325.67	353.67	154.53	120.87	0.354431	up	0.418293	no
24815	251	220	304	654	636	770	82.6864	71.1519	71.5964	145.304	146.459	136.512	258.33	686.67	75.14	142.76	-0.925939	down	0.000186781	yes
24824	615	1350	1786	1043	870	1191	153.915	331.698	319.554	176.048	152.203	160.412	1250.33	1034.67	268.39	162.89	0.720433	up	0.170689	no
24830	97	83	119	102	136	123	42.7189	35.8864	37.4673	30.2962	41.8685	29.1523	99.67	120.33	38.69	33.77	0.196219	up	0.822374	no
24839	4667	3391	4441	3445	3377	4080	1281.2	913.924	871.6	637.835	648.052	602.779	4166.33	3634	1022.24	629.56	0.699318	up	0.0341559	no
24886	321	285	380	296	341	350	111.132	96.868	94.0532	69.1137	82.5252	65.2108	328.67	329	100.68	72.28	0.478109	up	0.223008	no
24894	285	441.5	641.5	533	393.5	576.5	56.2331	85.5226	90.4901	70.9274	54.2739	61.216	456	501	77.42	62.14	0.317184	up	0.451412	no
24901	537	140	185	409	399	496	97.1382	24.8626	23.9246	49.8975	50.4531	48.2855	287.33	434.67	48.64	49.55	-0.0267418	down	0.882608	no
24904	110	115	176	198	183	212	33.0089	33.8797	37.7579	40.0722	38.3874	34.2368	133.67	197.67	34.88	37.57	-0.107181	down	0.692257	no
24911	130	134	166	200	183	224	43.3992	43.9184	39.619	45.0306	42.706	40.2444	143.33	202.33	42.31	42.66	-0.0118853	down	0.83004	no
24917	450	639	952	840	923	1100	65.19	90.8808	98.5967	82.0706	93.4694	85.759	680.33	954.33	84.89	87.1	-0.0370781	down	0.829364	no
24940	889	956	1249	440	444	494	160.579	169.53	161.289	53.6017	56.062	48.0211	1031.33	459.33	163.8	52.56	1.6399	up	1.06971e-09	yes
24960	104	127	149	110	103	138	31.4864	37.7482	32.2502	22.4606	21.7985	22.4847	126.67	117	33.83	22.25	0.604498	up	0.152919	no
24964	270	283	342.833	285.833	343.5	401.833	39.2204	40.3587	35.6031	28.0027	34.8798	31.4132	298.61	343.72	38.39	31.43	0.288588	up	0.621071	no
24967	2171	3036	4395	204	167	242	343.52	471.626	497.174	21.7702	18.4718	20.6076	3200.67	204.33	437.44	20.28	4.43096	up	1.2393e-34	yes
25004	117	153	207	204	214	290	45.333	58.2001	57.3399	53.3088	57.9619	60.4708	159	236	53.62	57.25	-0.0945045	down	0.675818	no
25019	1086	786	1106	949	961	1192	220.204	156.466	160.327	129.778	136.213	130.074	992.67	1034	179	132.02	0.439203	up	0.278807	no
25023	504	302	307	604	657	836	76.9167	45.2481	33.4955	62.168	70.0898	68.6618	371	699	51.89	66.97	-0.368058	down	0.199629	no
25028	5707	4704	5707	4937	5209	6800	1340.36	1084.64	958.249	782.017	855.199	859.49	5372.67	5648.67	1127.75	832.24	0.438376	up	0.287576	no
25064	119	99	154	157	145	188	31.028	25.3423	28.7068	27.6087	26.4286	26.3806	124	163.33	28.36	26.81	0.0810863	up	1	no
25096	300	305	443	625	562	759	56.9971	56.8898	60.1717	80.085	74.6392	77.6054	349.33	648.67	58.02	77.44	-0.416529	down	0.0915328	no
25106	7456	9840	13791	1325	1245	1538	698.698	905.277	923.924	83.7412	81.5553	77.5637	10362.3	1369.33	842.63	80.95	3.3798	up	2.0261e-39	yes
25142	92	114	147	121	147	166	29.9121	36.3887	34.1691	26.5328	33.4099	29.0459	117.67	144.67	33.49	29.66	0.175212	up	0.861863	no
25145	60	135	176	100	105	115	12.9228	28.5459	27.1005	14.526	15.8087	13.3298	123.67	106.67	22.86	14.55	0.651806	up	0.221481	no
25157	269	306	460	393	430	589	45.4904	50.8033	55.6138	44.8229	50.8318	53.6046	345	470.67	50.64	49.75	0.0255809	up	0.921525	no
25219	131	129	150	338	311	432	76.2944	73.7588	62.4554	132.763	126.614	135.402	136.67	360.33	70.84	131.59	-0.893414	down	0.000551227	no
25236	2294	2363	2989	4388	4011	5634	1140.6	1153.47	1062.48	1471.45	1394.09	1507.56	2548.67	4677.67	1118.85	1457.7	-0.381677	down	0.0816554	no
25259	352	319	495	333	297	413	152.33	135.53	153.146	97.1912	89.846	96.1859	388.67	347.67	147	94.41	0.638805	up	0.0608373	no
25284	2369	1450	1585	6292	5840.5	8333.5	822.443	494.21	393.393	1473.23	1417.39	1556.99	1801.33	6822	570.02	1482.54	-1.37899	down	5.95353e-10	yes
25286	3185	1475	1621	8564	8193	11573	1088.55	494.919	396.077	1974.04	1957.41	2128.65	2093.67	9443.33	659.85	2020.03	-1.61417	down	1.73337e-11	yes
25295	373.5	330	476.5	809	717	943	97.3863	84.4742	88.8234	142.264	130.685	132.324	393.33	823	90.23	135.09	-0.582242	down	0.0158399	no
25301	4244	1593	1968	8444	8304	11071	741.165	273.123	245.71	994.553	1013.74	1040.51	2601.67	9273	420	1016.27	-1.27482	down	7.23167e-05	yes
25314	839	1062	1453	1247	1211	1726	153.55	190.816	190.113	153.92	154.929	169.999	1118	1394.67	178.16	159.62	0.158532	up	0.862531	no
25335	63	72	107	76	91	93	19.0119	21.3315	23.0848	15.4682	19.1967	15.1038	80.67	86.67	21.14	16.59	0.349661	up	0.510757	no
25337	149	282	398	140	123	147	36.7246	68.2375	70.1312	23.2723	21.1922	19.4988	276.33	136.67	58.36	21.32	1.45277	up	0.00194472	no
25356	329	236	265	275	260	324	130.449	91.867	75.1186	73.5389	72.0639	69.1367	276.67	286.33	99.14	71.58	0.469911	up	0.380803	no
25399	2259	2758	3987	635	665	776	591.486	708.966	746.331	112.135	121.716	109.347	3001.33	692	682.26	114.4	2.57623	up	8.53015e-24	yes
25419	600.5	727	1129.5	754	722	844	167.934	199.601	225.823	142.212	141.144	127.024	819	773.33	197.79	136.79	0.532007	up	0.0969646	no
25457	144	166	210	155	153	170	61.5334	69.6401	64.1542	44.6704	45.7024	39.0945	173.33	159.33	65.11	43.16	0.593184	up	0.122497	no
25458	75	98	176	46	48	39	11.3809	14.5997	19.0935	4.70775	5.09162	3.18492	116.33	44.33	15.02	4.33	1.79445	up	5.77293e-06	yes
25461	159	153	229	277	312	353	57.2187	54.0549	58.916	67.2296	78.4865	68.3651	180.33	314	56.73	71.36	-0.331004	down	0.217745	no
25465	503	1498	2163	1453	1417	1836.5	88.7132	259.379	272.731	172.833	174.699	174.313	1388	1568.83	206.94	173.95	0.25054	up	0.764028	no
25469	168	184	238	230	252	279	30.5968	32.8994	30.9886	28.2511	32.0824	27.3458	196.67	253.67	31.49	29.23	0.107444	up	0.984065	no
25508	173	178	248	277	311	340	36.8995	37.2733	37.8167	39.8469	46.3697	39.0276	199.67	309.33	37.33	41.75	-0.161441	down	0.515458	no
25518	320	344	475	801	844	1093	59.2025	62.4815	62.8262	99.9453	109.152	108.825	379.67	912.67	61.5	105.97	-0.784998	down	0.00125484	no
25540	555	218	223	532	513	794	204.65	78.9183	58.7869	132.303	132.232	157.564	332	613	114.12	140.7	-0.302071	down	0.515458	no
25550	1161	1667	2236	1554	1426	1953	277.557	391.254	382.163	250.559	238.308	251.27	1688	1644.33	350.32	246.71	0.505857	up	0.129807	no
25553	314	348	524	353	448	489	49.9382	54.3358	59.5789	37.8633	49.8059	41.8535	395.33	430	54.62	43.17	0.3394	up	0.415451	no
25571	77	90	143	130	117	163	25.5234	29.2882	33.8876	29.0623	27.1102	29.0773	103.33	136.67	29.57	28.42	0.0572277	up	1	no
25573	219	320	405	369	317	418	62.7947	90.0807	83.0216	71.3584	63.5386	64.5021	314.67	368	78.63	66.47	0.242377	up	0.663423	no
25593	420	530	770	731	564	799	127.673	158.172	167.34	149.868	119.848	130.712	573.33	698	151.06	133.48	0.178498	up	0.78438	no
25603	126	148	181	73	64	93	61.9073	71.3899	63.5781	24.1899	21.9812	24.5908	151.67	76.67	65.63	23.59	1.47618	up	1.29308e-05	yes
25614	1270	2069	3259	766	750	897	497.75	796.107	913.166	202.477	205.48	189.199	2199.33	804.33	735.67	199.05	1.88593	up	2.17885e-05	yes
25638	277	498	640	647	571	718	93.5596	165.136	154.542	147.385	134.817	130.512	471.67	645.33	137.75	137.57	0.00188642	up	0.908791	no
25684	62	50	90	83	85	130	23.205	18.3723	24.0819	20.9512	22.2387	26.185	67.33	99.33	21.89	23.12	-0.0788694	down	0.75358	no
25689	21	41	46	134	112	167	15.3959	29.5103	24.1102	66.2569	57.3989	65.8903	36	137.67	23.01	63.18	-1.45721	down	1.09058e-05	yes
25695	657	748	1048	1578	1352	1950	155.378	173.672	177.192	251.693	223.512	248.186	817.67	1626.67	168.75	241.13	-0.514924	down	0.0294909	no
25703	144	149	223.5	301	280.5	373.5	52.4773	53.3087	58.2296	73.9802	71.4564	73.2518	172.17	318.33	54.67	72.9	-0.415169	down	0.12409	no
25707	130	162	216	186	232	225	32.954	40.3165	39.1449	31.7993	41.1104	30.6949	169.33	214.33	37.47	34.53	0.117886	up	0.931064	no
25723	319	465	711	414	396	523	146.349	209.438	233.198	128.097	126.997	129.128	498.33	444.33	196.33	128.07	0.616348	up	0.0515689	no
25768	1106	2730	3781	1474	1590	1848	117.682	285.181	287.62	105.777	118.264	105.822	2539	1637.33	230.16	109.95	1.06579	up	0.0791801	no
25771	140	145	185	184	216	230	38.6603	39.3105	36.523	34.2685	41.6957	34.181	156.67	210	38.16	36.72	0.0554951	up	0.973403	no
25806	52	61	69	47	58	57	33.4069	38.4739	31.6913	20.3644	26.0472	19.7073	60.67	54	34.52	22.04	0.647308	up	0.191426	no
25815	151	128	129	288	271	352	50.7725	42.2537	31.0098	65.3106	63.6972	63.6961	136	303.67	41.35	64.23	-0.63536	down	0.0110795	no
25823	934	326	478	338	365	361	239.358	82.0204	87.5762	58.4195	65.3873	49.7883	579.33	354.67	136.32	57.87	1.23611	up	0.305966	no
25841	738	1051	1361	844	781	1025	181.419	253.649	239.19	139.93	134.208	135.603	1050	883.33	224.75	136.58	0.718575	up	0.0182456	no
25855	263	418	591	537	456	667	104.501	163.059	167.885	143.907	126.658	142.63	424	553.33	145.15	137.73	0.0757017	up	1	no
25870	339	407	542	618	539	771	42.6919	50.3203	48.7981	52.4898	47.4498	52.254	429.33	642.67	47.27	50.73	-0.101914	down	0.605005	no
25887	640	1974	2813	647	619	856	80.1663	242.752	251.906	54.6583	54.2004	57.7038	1809	707.33	191.61	55.52	1.78709	up	0.0285122	no
25912	227	207	267	479	506	633	79.2488	70.948	66.6401	112.783	123.486	118.929	233.67	539.33	72.28	118.4	-0.712001	down	0.00390893	no
25926	194	199	217	161	137	187	54.294	54.6772	43.4177	30.3889	26.8022	28.165	203.33	161.67	50.8	28.45	0.8364	up	0.0199275	no
25960	3901	6597	9002	1090	1109	1468	576.061	956.406	950.362	108.557	114.478	116.664	6500	1222.33	827.61	113.23	2.86969	up	1.67743e-10	yes
25968	377	503	649	1077	1122	1350	78.2679	102.521	96.3262	150.799	162.83	150.833	509.67	1183	92.37	154.82	-0.745096	down	0.00217577	no
25977	301	537	782	811	664	962	119.983	210.151	222.852	218.029	185.021	206.37	540	812.33	184.33	203.14	-0.140183	down	0.622972	no
25985	112	81	109	231	214	281	21.1499	15.0169	14.7155	29.42	28.2491	28.5572	100.67	242	16.96	28.74	-0.760924	down	0.00495265	no
25989	334	472	697	456	478	557	58.2476	80.8121	86.9004	53.6335	58.2719	52.2764	501	497	75.32	54.73	0.460701	up	0.181609	no
25996	310	397	588	541	576	672	59.4406	74.7335	80.6039	69.9615	77.2047	69.3441	431.67	596.33	71.59	72.17	-0.0116412	down	0.884428	no
26002	1536	1861	2589	2680	2666	3349	566.941	674.367	683.182	667.147	687.87	665.244	1995.33	2898.33	641.5	673.42	-0.0700573	down	0.690518	no
26007	500.188	539.869	811.587	559.918	585.449	683.917	193.203	204.726	224.116	145.863	158.077	142.168	617.21	609.76	207.35	148.7	0.479663	up	0.169587	no
26015	415	292	450	630	625	780	112.197	77.5033	86.9769	114.872	118.117	113.487	385.67	678.33	92.23	115.49	-0.32446	down	0.163251	no
26029	1666.5	3788	5769.5	5651.5	5921	6400	230.183	513.666	569.723	526.468	571.693	475.737	3741.33	5990.83	437.86	524.63	-0.260831	down	0.546497	no
26069	161	150	226	235	208	358	44.8904	41.0603	45.0498	44.1912	40.5406	53.7192	179	267	43.67	46.15	-0.0796881	down	0.655309	no
26081	1034	1547	2168	152	172	176	190.638	280.015	285.762	18.9004	22.1675	17.463	1583	166.67	252.14	19.51	3.69194	up	7.02086e-22	yes
26086	176	146	198	238	277	311	113.264	92.2436	91.0967	103.299	124.612	107.711	173.33	275.33	98.87	111.87	-0.178218	down	0.446763	no
26088	889	1915	2920	524	557	593	234.744	496.438	551.23	93.3178	102.813	84.2688	1908	558	427.47	93.47	2.19325	up	0.000732887	yes
26089	808	570	753	1364	1322	1644	121.819	84.3689	81.1628	138.694	139.327	133.391	710.33	1443.33	95.78	137.14	-0.517853	down	0.0207096	no
26106	16228	6860.5	12139.5	17282.5	15294	20660.5	2231.58	926.203	1193.45	1602.85	1470.17	1529	11742.7	17745.7	1450.41	1534.01	-0.0808471	down	0.750809	no
26120	244	282	387	356	428	483	37.5903	42.6519	42.6241	36.9893	46.0925	40.0454	304.33	422.33	40.96	41.04	-0.00281502	down	0.871428	no
26128	2791	3944	5524	1214	1329	1584	414.603	575.192	586.657	121.627	138.006	126.633	4086.33	1375.67	525.48	128.76	2.02895	up	1.27922e-13	yes
26133	670	882	1338.5	1325.5	1360	1870.5	288.943	373.43	412.679	385.529	409.992	434.124	963.5	1518.67	358.35	409.88	-0.193832	down	0.416589	no
26177	44	47	101	101	90	140	11.6102	12.1755	19.0531	17.9741	16.6008	19.8808	64	110.33	14.28	18.15	-0.345974	down	0.351829	no
26214	212	217	357	142	176	178	54.1071	54.3728	65.1395	24.4426	31.4001	24.4488	262	165.33	57.87	26.76	1.11274	up	0.000263888	yes
26225	1220	1185.5	1611.5	1433	1395	1906.5	150.448	143.526	142.074	119.183	120.254	126.527	1339	1578.17	145.35	121.99	0.252768	up	0.662901	no
26227	2920.5	2201.5	3285	4315.5	4096	5362	675.728	500.077	543.385	673.42	662.483	667.668	2802.33	4591.17	573.06	667.86	-0.22086	down	0.284665	no
26256	195	205	294	289	251	331	35.6531	36.7976	38.4298	35.637	32.0801	32.5694	231.33	290.33	36.96	33.43	0.144821	up	0.901983	no
26259	270	261.5	375.5	384.5	449.5	450.5	71.904	68.3698	71.4918	69.0598	83.6794	64.5658	302.33	428.17	70.59	72.44	-0.0373227	down	0.803732	no
26274	395	375	452	469	491	627	84.6851	78.9304	69.2796	67.8145	73.5853	72.343	407.33	529	77.63	71.25	0.123724	up	0.997909	no
26289	53	55.6667	74.3333	78.1667	81.8333	92.5	20.5781	21.2192	20.6334	20.4688	22.2106	19.3282	61	84.17	20.81	20.67	0.00973858	up	0.926765	no
26298	208	133	135	211	202	250	44.7992	28.123	20.7873	30.6499	30.4129	28.9778	158.67	221	31.24	30.01	0.0579511	up	0.896235	no
26312	276	304	409	927	1023	1224	58.6344	63.4045	62.119	132.82	151.921	139.941	329.67	1058	61.39	141.56	-1.20534	down	8.21544e-07	yes
26329	59.3185	60.0706	78.1865	31.005	36.5524	36.8831	18.2096	18.104	17.1592	6.41921	7.84377	6.09333	65.86	34.81	17.82	6.79	1.39201	up	0.000933222	yes
26335	327	506	849	541	473	614	30.5587	46.4239	56.7222	34.0977	30.8993	30.8798	560.67	542.67	44.57	31.96	0.479806	up	0.235479	no
26336	116	126	169	201	177	204	32.66	34.8283	34.0175	38.1675	34.8362	30.9106	137	194	33.84	34.64	-0.0337094	down	0.823255	no
26357	711	965	1342	1169	1182	1521	160.147	213.392	216.102	177.584	186.108	184.373	1006	1290.67	196.55	182.69	0.105499	up	0.951014	no
26375	59.3185	60.0706	78.1865	31.005	36.5524	36.8831	18.2096	18.104	17.1592	6.41921	7.84377	6.09333	65.86	34.81	17.82	6.79	1.39201	up	0.000933222	yes
26393	816	582	751	977	847	1241	394.19	276.021	259.366	318.31	286.021	322.631	716.33	1021.67	309.86	308.99	0.00405638	up	0.754321	no
26407	477	532	683	728	685	911	120.67	132.129	123.526	124.209	121.136	124.028	564	774.67	125.44	123.12	0.0269323	up	0.894126	no
26420	190	175	258	250	227	278	31.0494	28.0764	30.1424	27.5537	25.9314	24.4492	207.67	251.67	29.76	25.98	0.195973	up	0.799303	no
26422	242.167	323.5	439.167	409.667	359.833	449.5	63.8099	83.6857	82.7295	72.8022	66.2788	63.7415	334.94	406.33	76.74	67.61	0.182742	up	0.787269	no
26426	415	236	305	582	572	793	97.7133	54.5533	51.3408	92.4206	94.1459	100.484	318.67	649	67.87	95.68	-0.495443	down	0.0505774	no
26429	206	362	469	586	470	727	149.27	257.524	242.961	286.381	238.07	283.504	345.67	594.33	216.59	269.32	-0.314355	down	0.215906	no
26440	1747	2276	2791.5	1188	1211.5	1510.5	144.61	184.962	165.197	66.3228	70.1018	67.2893	2271.5	1303.33	164.92	67.9	1.28028	up	2.24486e-06	yes
26448	184	219	308	252	231	294	52.7186	61.6017	63.089	48.6952	46.2655	45.3327	237	259	59.14	46.76	0.338859	up	0.458454	no
26453	4473	7261	10166	407	427	582	1030.47	1642.24	1674.35	63.2371	68.7646	72.1572	7300	472	1449.02	68.05	4.41234	up	1.06635e-19	yes
26464	149	168	273	236	214	289	40.934	45.3117	53.6189	43.727	41.0971	42.7282	196.67	246.33	46.62	42.52	0.132807	up	0.895184	no
26466	186	198	289	188	199	229	55.9048	58.4257	62.0999	38.1095	41.8108	37.0416	224.33	205.33	58.81	38.99	0.592957	up	0.101497	no
26470	1485	2739	3982.5	2046	2110.5	2768.5	69.9122	126.596	134.042	64.9639	69.4562	70.1439	2735.5	2308.33	110.18	68.19	0.69223	up	0.111447	no
26526	577	630	1013	848	714	911	223.334	239.399	280.315	221.368	193.187	189.765	740	824.33	247.68	201.44	0.298127	up	0.469736	no
26537	479	503	757	587	608	791	92.0341	94.8822	103.984	76.0662	81.6614	81.7916	579.67	662	96.97	79.84	0.280427	up	0.560546	no
26540	195	263	356	251	239	353	92.4089	122.36	120.611	80.2219	79.1729	90.027	271.33	281	111.79	83.14	0.427176	up	0.301793	no
26543	143	125	172	196	207	267	37.4162	32.1098	32.1744	34.5876	37.8612	37.5971	146.67	223.33	33.9	36.68	-0.113708	down	0.592747	no
26553	358	191	202	527	489	689	80.3943	42.1094	32.4303	79.8165	76.7627	83.2684	250.33	568.33	51.64	79.95	-0.630609	down	0.0428642	no
26562	130	137	183	215	212	249	25.2504	26.1246	25.4117	28.1646	28.7847	26.0282	150	225.33	25.6	27.66	-0.111657	down	0.633448	no
26564	59.3185	60.0706	78.1865	31.005	36.5524	36.8831	18.2096	18.104	17.1592	6.41921	7.84377	6.09333	65.86	34.81	17.82	6.79	1.39201	up	0.000933222	yes
26572	1610	813.5	1472	2367	1951	2989	258.805	128.383	169.165	256.617	219.232	258.578	1298.5	2435.67	185.45	244.81	-0.400632	down	0.144891	no
26582	553	421	604	949	880	1190	107.635	80.4478	84.0472	124.576	119.732	124.651	526	1006.33	90.71	122.99	-0.439208	down	0.0550758	no
26591	66	48	74	101	121	143	13.3753	9.55002	10.7213	13.8045	17.1413	15.5961	62.67	121.67	11.22	15.51	-0.467126	down	0.135783	no
26592	246	300	412	371	391	435.5	30.6292	36.6712	36.6738	31.1541	34.0312	29.1815	319.33	399.17	34.66	31.46	0.139753	up	0.889343	no
26596	297	231	272	408	438	503	70.6865	53.9753	46.2814	65.4908	72.8708	64.4269	266.67	449.67	56.98	67.6	-0.246568	down	0.25826	no
26599	1148.5	1111.5	1420.5	1966.5	2084	2524.5	89.5195	85.0549	79.1562	103.376	113.549	105.896	1226.83	2191.67	84.58	107.61	-0.347424	down	0.118321	no
26621	54	56	96	99	94	112	24.1804	24.6185	30.7325	29.8982	29.4237	26.9902	68.67	101.67	26.51	28.77	-0.118029	down	0.740668	no
26626	121	99	129	169	167	257	29.4928	23.6902	22.479	27.7816	28.4542	33.7119	116.33	197.67	25.22	29.98	-0.249432	down	0.305751	no
26655	540	530	686	671	770	948	37.62	36.2496	34.1669	31.5273	37.4986	35.5428	585.33	796.33	36.01	34.86	0.046825	up	0.916673	no
26670	108	112	136	67	87	74	17.2791	17.5921	15.5559	7.22957	9.73008	6.3716	118.67	76	16.81	7.78	1.11148	up	0.0019742	no
26680	134	235	314	156	143	200	37.2234	64.0888	62.3589	29.2264	27.7681	29.8992	227.67	166.33	54.56	28.96	0.913782	up	0.0153508	no
26685	143	114	178	145	193	208	26.5613	20.7884	23.6369	18.1644	25.0593	20.7919	145	182	23.66	21.34	0.14889	up	0.911268	no
26696	137	336	468	281	261	318	42.2295	101.681	103.133	58.4173	56.2387	52.7523	313.67	286.67	82.35	55.8	0.561504	up	0.351001	no
26703	174	168	262	274	275	332	63.1025	59.815	67.9292	67.0175	69.7156	64.797	201.33	293.67	63.62	67.18	-0.0785514	down	0.718121	no
26706	2417	3156	4207	4578	4702	5344	464.875	595.937	578.482	593.849	632.182	553.153	3260	4874.67	546.43	593.06	-0.118141	down	0.579763	no
26709	59.3185	60.0706	78.1865	31.005	36.5524	36.8831	18.2096	18.104	17.1592	6.41921	7.84377	6.09333	65.86	34.81	17.82	6.79	1.39201	up	0.000933222	yes
26712	125	58	77	59	67	69	57.9871	26.4151	25.537	18.4592	21.7268	17.2262	86.67	65	36.65	19.14	0.937222	up	0.292686	no
26724	93	115	154	160	162	218	26.8723	32.6229	31.8127	31.1804	32.7218	33.8998	120.67	180	30.44	32.6	-0.0989036	down	0.675365	no
26736	149	215	308	176	166	161	56.2739	79.7192	83.1628	44.8305	43.8257	32.724	224	167.67	73.05	40.46	0.852388	up	0.00708637	no
26760	61	61	101	105	130	178	12.1902	11.9678	14.4298	14.1518	18.1604	19.1435	74.33	137.67	12.86	17.15	-0.415318	down	0.189069	no
26776	199	248	388.5	566.5	504	689	36.4023	44.5379	50.807	69.89	64.4474	67.8287	278.5	586.5	43.92	67.39	-0.617656	down	0.017391	no
26778	82	138	177.5	58.5	59	95	26.1603	43.2226	40.4841	12.5871	13.1577	16.3106	132.5	70.83	36.62	14.02	1.38515	up	0.000197489	yes
26789	1036.5	1423	1843	812.5	834	1027.5	101.506	136.813	129.034	53.6641	57.0934	54.1528	1434.17	891.33	122.45	54.97	1.15548	up	2.6831e-05	yes
26791	195	195	269	327	321	380	47.936	47.0614	47.2756	54.2144	55.1609	50.2724	219.67	342.67	47.42	53.22	-0.166473	down	0.48798	no
26804	247	442	628	179	243	286	51.279	90.0882	93.2094	25.0631	35.2654	31.9542	439	236	78.19	30.76	1.34593	up	0.00210088	no
26819	637	1876	3079	675	719	979	168.44	487.016	582.068	120.379	132.903	139.318	1864	791	412.51	130.87	1.65629	up	0.0474841	no
26821	171	239	336	56	70	78	47.186	64.7468	66.2847	10.4219	13.5025	11.5833	248.67	68	59.41	11.84	2.32704	up	1.64779e-14	yes
26837	1190	521	621.5	746	713.5	881	325.25	139.801	121.442	137.515	136.321	129.588	777.5	780.17	195.5	134.47	0.539884	up	0.678586	no
26843	93	92	114	141	101	203	40.1997	39.0419	35.2292	41.1054	30.5184	47.2232	99.67	148.33	38.16	39.62	-0.0541677	down	0.693787	no
26844	92	236	337	55	57	74	31.9692	80.5117	83.7204	12.8898	13.8458	13.8387	221.67	62	65.4	13.52	2.2742	up	0.00247016	no
26849	49	173	254	112	121	145	14.0177	48.5881	51.9483	21.6092	24.1972	22.3238	158.67	126	38.18	22.71	0.749489	up	0.348824	no
26874	549	1012	1535	899	883	1096	129.509	234.375	258.877	143.03	145.609	139.141	1032	959.33	207.59	142.59	0.541864	up	0.230698	no
26878	3947	4023	5759	769	845	906	731.674	732.156	763.229	96.1428	109.498	90.3852	4576.33	840	742.35	98.68	2.91127	up	8.73182e-30	yes
26904	112	114	176	114	145	152	15.614	15.6029	17.5415	10.7187	14.1307	11.4041	134	137	16.25	12.08	0.427819	up	0.330341	no
26908	123	138	194	129.5	138.5	144	26.8632	29.5893	30.2909	19.0749	21.1447	16.9252	151.67	137.33	28.91	19.05	0.601778	up	0.113195	no
26911	110	116	173	370	267	387	43.1122	44.6343	48.4743	97.8024	73.1507	81.6277	133	341.33	45.41	84.19	-0.890639	down	0.00100272	no
26914	439	405	530	592	599	786	77.572	70.2585	66.9536	70.5509	73.989	74.745	458	659	71.59	73.09	-0.029916	down	0.736841	no
26915	1316	1831	2437	483	527	669	238.282	325.483	315.463	58.9825	66.7032	65.19	1861.33	559.67	293.08	63.63	2.20352	up	2.11144e-17	yes
26921	485	521	711	616	614	731	109.771	115.768	115.046	94.0301	97.1436	89.0395	572.33	653.67	113.53	93.4	0.281579	up	0.566524	no
26933	53	33	51	62	62	82	30.1625	18.4378	20.75	23.797	24.6651	25.1144	45.67	68.67	23.12	24.53	-0.0854058	down	0.730995	no
26936	169	204	298	299	268	356	39.5922	46.9199	49.9111	47.2427	43.8892	44.8841	223.67	307.67	45.47	45.34	0.00413061	up	0.903057	no
26939	512	611	713	1025	1061	1169	85.463	100.127	85.0854	115.391	123.801	105.013	612	1085	90.23	114.73	-0.346564	down	0.138108	no
26953	79	73	107	161	151	176	20.5841	18.6737	19.9318	28.2924	27.5031	24.6795	86.33	162.67	19.73	26.82	-0.442918	down	0.143527	no
26959	71	85	113	100	130	140	21.1025	24.8026	24.0111	20.0454	27.0096	22.3935	89.67	123.33	23.31	23.15	0.00993681	up	0.917713	no
26964	107	85	127	190	187	226	61.8352	48.2252	52.4702	74.0535	75.5428	70.2877	106.33	201	54.18	73.29	-0.435856	down	0.121671	no
26987	1252	880	1192	1598	1270	1892	145.02	100.071	98.7089	124.836	102.831	117.94	1108	1586.67	114.6	115.2	-0.00753367	down	0.737437	no
26989	101	139	176	145	148	186	15.209	20.5493	18.9474	14.7261	15.579	15.0734	138.67	159.67	18.24	15.13	0.269694	up	0.656386	no
26991	46	59	84	79	58	89	19.1105	24.0641	24.9488	22.1351	16.8438	19.8986	63	75.33	22.71	19.63	0.210268	up	0.816056	no
27017	129	220	299	153	158	196	21.9341	36.7246	36.3462	17.5454	18.7797	17.9352	216	169	31.67	18.09	0.807924	up	0.0229552	no
27028	997.5	1243.5	1785.5	1475	1572.5	1886.5	153.8	188.232	196.817	153.383	169.486	156.538	1342.17	1644.67	179.62	159.8	0.168681	up	0.798026	no
27048	198	191	322	358	376	485	56.0851	53.1152	65.2072	68.392	74.4509	73.9338	237	406.33	58.14	72.26	-0.313666	down	0.237394	no
27058	76	56	69	82	84	112	26.6821	19.3018	17.3186	19.416	20.6151	21.1614	67	92.67	21.1	20.4	0.0486738	up	0.910673	no
27071	403	300	435	684	567	795	103.136	75.3755	79.5889	118.06	101.435	109.494	379.33	682	86.03	109.66	-0.350126	down	0.128776	no
27077	250	680	1089	565	455	666	43.8439	117.08	136.538	66.8278	55.7802	62.8582	673	562	99.15	61.82	0.681539	up	0.33646	no
27079	2273	2015	2689	2221	2232	2619	392.734	341.804	332.16	258.814	269.583	243.531	2325.67	2357.33	355.57	257.31	0.466626	up	0.204144	no
27082	356	755	1136	823	676	941	54.6423	113.77	124.656	85.1959	72.5313	77.7298	749	813.33	97.69	78.49	0.315702	up	0.608051	no
27086	126	114	151	147	186	208	18.8597	16.7522	16.1584	14.8396	19.4615	16.7551	130.33	180.33	17.26	17.02	0.0202014	up	0.893902	no
27091	219	314	469	306	268	322	76.0299	107.022	116.405	71.6477	65.0392	60.161	334	298.67	99.82	65.62	0.605193	up	0.0632951	no
27103	420	511	739	380	340	459	76.8665	91.8146	96.6918	46.9042	43.4977	45.2084	556.67	393	88.46	45.2	0.968702	up	0.000990188	no
27109	130	110	155	188	212	222	23.827	19.7935	20.3102	23.2393	27.162	21.8977	131.67	207.33	21.31	24.1	-0.177503	down	0.491959	no
27128	369	379	502	471	538	582	44.3631	44.7341	43.1476	38.1906	45.2145	37.6563	416.67	530.33	44.08	40.35	0.127556	up	0.936943	no
27133	36	80	100	36	39	49	10.5821	23.0867	21.0149	7.13693	8.0137	7.75147	72	41.33	18.23	7.63	1.25656	up	0.0200318	no
27155	915	938	1301	1557	1633	2090	111.913	112.633	113.762	128.437	139.62	137.571	1051.33	1760	112.77	135.21	-0.261819	down	0.243679	no
27160	273	290	360	383	472	491	81.0762	84.5535	76.4347	76.7131	97.9878	78.4749	307.67	448.67	80.69	84.39	-0.0646822	down	0.696236	no
27169	320	514	661	491	545	687	26.5826	41.9193	39.256	27.5086	31.6478	30.713	498.33	574.33	35.92	29.96	0.26175	up	0.595578	no
27193	3504	1958	2308	9127	8633	11756	1187.8	651.623	559.337	2086.65	2045.7	2144.66	2590	9838.67	799.59	2092.34	-1.38778	down	4.65576e-10	yes
27196	208	292	406	248	270	312	43.4234	59.8476	60.596	34.9182	39.4025	35.0537	302	276.67	54.62	36.46	0.583115	up	0.0886972	no
27204	264	332	474	577	523	655	71.4253	88.1839	91.682	105.284	98.9121	95.3693	356.67	585	83.76	99.86	-0.253645	down	0.323715	no
27212	10205	13055	18845	2438	2352	3255	1242.88	1560.98	1640.86	200.259	200.242	213.348	14035	2681.67	1481.58	204.62	2.85612	up	2.65463e-29	yes
27229	335	343	511	579	537	709	65.5108	65.8515	71.4408	76.3637	73.4078	74.6163	396.33	608.33	67.6	74.8	-0.146015	down	0.518842	no
27233	120	125	180	219	192	299	38.3816	39.2514	41.1596	47.2417	42.9282	51.4674	141.67	236.67	39.6	47.21	-0.253592	down	0.332386	no
27235	93	727	1204	414	399	503	23.6389	181.418	218.79	70.9715	70.8951	68.8067	674.67	438.67	141.28	70.22	1.0086	up	0.365538	no
27243	244	219	302	389	433	486	45.3438	39.9554	40.1229	48.7549	56.2491	48.6053	255	436	41.81	51.2	-0.292296	down	0.233248	no
27246	2772.39	1956.44	2258.34	9271.44	9056.87	12986.9	966.075	669.309	562.605	2178.93	2206.15	2435.46	2329.06	10438.4	732.66	2273.51	-1.63371	down	5.44924e-13	yes
27251	416	560	709	1020	912	1197	75.1414	99.3064	91.5566	124.258	115.154	116.359	561.67	1043	88.67	118.59	-0.419464	down	0.0818465	no
27254	239.5	325	433.5	267	283	285	27.1691	36.1956	35.1573	20.4277	22.4417	17.3993	332.67	278.33	32.84	20.09	0.708977	up	0.0264235	no
27259	262	272	376	446	408	566	43.7135	44.554	44.8497	50.1868	47.5854	50.8218	303.33	473.33	44.37	49.53	-0.158718	down	0.474552	no
27266	110	119	153	129	140	193	24.038	25.5303	23.9031	19.0124	21.3862	22.6977	127.33	154	24.49	21.03	0.219744	up	0.80945	no
27283	160.75	289.5	367.25	327.893	333.25	452.4	23.9938	42.4229	39.1893	33.0081	34.7711	36.3404	272.5	371.18	35.2	34.71	0.0202241	up	0.932893	no
27292	89	67	113	153	116	132	44.2515	32.7052	40.1674	51.3062	40.3177	35.3209	89.67	133.67	39.04	42.31	-0.116046	down	0.690888	no
27303	107	111	184	146	103	174	43.2045	44.0019	53.1154	39.7592	29.0725	37.8106	134	141	46.77	35.55	0.395734	up	0.395677	no
27305	4147	5314	7511	1326	1376	1636	702.249	883.45	909.311	151.44	162.883	149.094	5657.33	1446	831.67	154.47	2.42868	up	1.01391e-21	yes
27312	212	204	269	238	257	288	53.8498	50.8723	48.8493	40.7723	45.6332	39.3695	228.33	261	51.19	41.93	0.287879	up	0.608581	no
27314	347	393	532	553	497	731	50.4446	56.0894	55.291	54.2189	50.5058	57.1902	424	593.67	53.94	53.97	-0.000802166	down	0.836099	no
27318	75	48	61	150	156	175	33.3047	20.9261	19.3656	44.9237	48.4249	41.8216	61.33	160.33	24.53	45.06	-0.8773	down	0.00291915	no
27330	170	79	72	109	104	150	83.4162	38.0567	25.2575	36.0718	35.6726	39.6106	107	121	48.91	37.12	0.397933	up	0.860219	no
27331	77	67	79	160	195	243	21.4214	18.2993	15.7124	30.0204	37.922	36.3816	74.33	199.33	18.48	34.77	-0.911878	down	0.00125484	no
27343	500	797	1136	1113	938	1236	211.722	331.327	343.899	317.856	277.65	281.665	811	1095.67	295.65	292.39	0.0159963	up	0.947833	no
27353	330	456	588	349	341	453	166.066	225.287	211.545	118.449	119.956	122.683	458	381	200.97	120.36	0.739624	up	0.0205573	no
27364	386	486	698	643	557	591	49.1405	60.7424	63.528	55.2082	49.5686	40.491	523.33	597	57.8	48.42	0.255466	up	0.563778	no
27367	137	72	104	135	160	173	41.0452	21.1776	22.2757	27.2782	33.509	27.8937	104.33	156	28.17	29.56	-0.0694867	down	0.732212	no
27377	665	683	847	877	950	1155	105.046	105.921	95.653	93.4324	104.901	98.1881	731.67	994	102.21	98.84	0.0483694	up	0.918619	no
27385	86	80	110	68	91	102	17.894	16.3419	16.3628	9.54239	13.2358	11.4216	92	87	16.87	11.4	0.565426	up	0.221532	no
27392	158	212	318	265	264	341	27.2744	35.9283	39.2448	30.852	31.8567	31.679	229.33	290	34.15	31.46	0.118367	up	0.915115	no
27397	538	495	625	966	1035	1216	112.129	101.284	93.126	135.785	150.79	136.391	552.67	1072.33	102.18	140.99	-0.46448	down	0.0446383	no
27403	396	385	576	492	507	620	96.522	92.1287	100.372	80.879	86.385	81.3283	452.33	539.67	96.34	82.86	0.217459	up	0.723057	no
27412	193	238	318	272	299	359	30.9978	37.5278	36.5139	29.4634	33.5694	31.0303	249.67	310	35.01	31.35	0.159302	up	0.869861	no
27415	172	193	276	204	212	293	51.9055	57.1802	59.5458	41.5198	44.7219	47.5852	213.67	236.33	56.21	44.61	0.33346	up	0.498693	no
27423	161	229	288	180	153	246	34.8772	48.7028	44.6031	26.2983	23.169	28.6794	226	193	42.73	26.05	0.713966	up	0.0446484	no
27426	180	168	239	317	287	385	50.8324	46.578	48.2529	60.3764	56.6565	58.5124	195.67	329.67	48.55	58.52	-0.269458	down	0.283639	no
27430	370	522	742	578	689	817	34.1673	47.3241	48.9857	35.9978	44.4762	40.6022	544.67	694.67	43.49	40.36	0.107758	up	0.932893	no
27436	792	606	850	1073	959	1296	228.848	171.909	175.589	209.104	193.705	201.533	749.33	1109.33	192.12	201.45	-0.0684141	down	0.624586	no
27439	121	126	220	132	143	148	26.4883	27.0796	34.4309	19.4887	21.8829	17.4361	155.67	141	29.33	19.6	0.581523	up	0.110108	no
27450	352	310	465	337	344	396	101.241	87.5342	95.6144	65.3706	69.1625	61.2953	375.67	359	94.8	65.28	0.538246	up	0.134947	no
27479	617	1360	1916	1110	990	1240	126.133	272.951	280.024	153.04	141.474	136.422	1297.67	1113.33	226.37	143.65	0.656125	up	0.220984	no
27483	186	150	247	669	565	785	40.9573	32.4275	38.8842	99.3538	86.9694	93.0266	194.33	673	37.42	93.12	-1.31528	down	2.01025e-07	yes
27488	172	163	208	1163	1054	1380	31.4941	29.3016	27.2283	143.622	134.909	135.987	181	1199	29.34	138.17	-2.2355	down	3.99677e-19	yes
27490	78	106	149	139	214	201	22.5904	30.1397	30.8513	27.1509	43.3255	31.3289	111	184.67	27.86	33.94	-0.284791	down	0.361363	no
27505	66	74	104	151	131	167	24.5791	27.0556	27.6894	37.9262	34.1031	33.4702	81.33	149.67	26.44	35.17	-0.411623	down	0.185387	no
27509	186	236	334	208	202	270	20.6673	25.7446	26.5323	15.5874	15.69	16.1456	252	226.67	24.31	15.81	0.620713	up	0.0778489	no
27513	2871	4323	5942	8260	8001	9820	557.936	824.783	825.546	1082.61	1086.91	1027.03	4378.67	8693.67	736.09	1065.52	-0.533604	down	0.0261304	no
27516	361	279	305	652	730	793	56.2643	42.6907	33.9847	68.5352	79.5332	66.5148	315	725	44.31	71.53	-0.690916	down	0.00313063	no
27519	71	65	78	81	98	76	17.7809	15.9813	13.9652	13.6811	17.1562	10.243	71.33	85	15.91	13.69	0.216811	up	0.810989	no
27528	395	349	416	506	483	694	87.2361	75.6707	65.6825	75.3685	74.5669	82.4855	386.67	561	76.2	77.47	-0.0238467	down	0.709362	no
27529	118	97	179	372	349	504	28.7991	23.2419	31.2326	61.2323	59.5419	66.1983	131.33	408.33	27.76	62.32	-1.16669	down	1.28199e-05	yes
27533	50	38	51	125	86	106	21.3658	15.9417	15.5803	36.0245	25.6889	24.3766	46.33	105.67	17.63	28.7	-0.703018	down	0.0342172	no
27543	1237	636	1102	513	483	713	372.096	187.822	236.987	104.074	101.562	115.423	991.67	569.67	265.63	107.02	1.31154	up	0.022758	no
27547	164	90	123	191	173	233	67.9819	36.6265	36.4512	53.3978	50.1297	51.9786	125.67	199	47.02	51.84	-0.140791	down	0.550732	no
27556	210	148	220	333	324	410	57.0219	39.4537	42.7073	60.9827	61.4988	59.9136	192.67	355.67	46.39	60.8	-0.390257	down	0.116705	no
27559	253	243	368	252	262	367	78.3087	73.8412	81.4319	52.6053	56.6879	61.1328	288	293.67	77.86	56.81	0.454737	up	0.263627	no
27563	431	387	593	408	409	570	147.981	130.45	145.559	94.4775	98.1638	105.323	470.33	462.33	141.33	99.32	0.508912	up	0.169577	no
27574	155	141	236	215	218	263	36.5183	32.6138	39.7511	34.1631	35.9034	33.3468	177.33	232	36.29	34.47	0.0742308	up	1	no
27575	564	1889	2791	1807	1591	2087	85.7584	281.989	303.4	185.309	169.109	170.781	1748	1828.33	223.72	175.07	0.353762	up	0.667557	no
27585	912	1139	1521	752	770	1014.5	112.95	138.491	134.673	62.8132	66.6628	67.6183	1190.67	845.5	128.7	65.7	0.970047	up	0.000735966	no
27599	510	450	549.5	524	512	610	157.075	136.067	120.994	108.845	110.232	101.108	503.17	548.67	138.05	106.73	0.371225	up	0.424209	no
27604	3232	1307.5	2122.5	285.5	315.5	317.5	1032.86	410.219	484.926	61.5342	70.4806	54.6051	2220.67	306.17	642.67	62.21	3.36886	up	0.00168863	no
27619	295	268	320	357	386	450	47.7286	42.5691	37.0138	38.9551	43.6559	39.1821	294.33	397.67	42.44	40.6	0.0639449	up	0.939612	no
27621	402	746	1096	962	875	1170	127.488	232.265	248.491	205.758	193.977	199.686	748	1002.33	202.75	199.81	0.0210731	up	0.985163	no
27626	535	310	528	689	545	784	207.507	118.044	146.41	180.235	147.766	163.649	457.67	672.67	157.32	163.88	-0.0589377	down	0.693046	no
27636	409	389	522	1485	1314	1799	109.781	102.508	100.169	268.826	246.547	259.869	440	1532.67	104.15	258.41	-1.311	down	3.78409e-08	yes
27640	167	238	341	348	322	476	54.5817	76.3678	79.6786	76.7096	73.5674	83.7252	248.67	382	70.21	78	-0.151798	down	0.541404	no
27643	182	150	179	688	647	890	38.8413	31.428	27.3107	99.0263	96.5219	102.219	170.33	741.67	32.53	99.26	-1.60944	down	8.65725e-11	yes
27646	1057	1063	1596	2448	1936	2913	199.401	196.874	215.25	311.461	255.304	295.741	1238.67	2432.33	203.84	287.5	-0.496125	down	0.0338132	no
27651	1864	2515	3303	852	774	1033	469.327	621.686	594.56	144.68	136.229	139.975	2560.67	886.33	561.86	140.29	2.0018	up	8.93925e-15	yes
27656	516	568	724	420	454	532	92.667	100.144	92.9547	50.8704	56.9942	51.4169	602.67	468.67	95.26	53.09	0.84343	up	0.00613902	no
27659	969	430	597	1583	1782	1758	185.895	80.9871	81.8797	204.817	238.975	181.502	665.33	1707.67	116.25	208.43	-0.842332	down	0.013836	no
27662	324	282	404.5	503	458	618	96.3754	82.3518	86.0195	100.909	95.2327	98.9301	336.83	526.33	88.25	98.36	-0.156475	down	0.46213	no
27671	348	362	498	573	554	667	60.8879	62.1818	62.2929	67.6155	67.7581	62.8053	402.67	598	61.79	66.06	-0.0964036	down	0.630236	no
27681	2134	1077	1326	5540	5191	7391	881.662	436.844	391.659	1543.68	1499.2	1643.35	1512.33	6040.67	570.06	1562.07	-1.45427	down	7.92268e-11	yes
27692	262	220	301	349	378	459	37.9698	31.3013	31.186	34.1116	38.2938	35.7988	261	395.33	33.49	36.07	-0.107069	down	0.574985	no
27699	38.5	69.5	100	124.5	121.5	171	12.6273	22.3789	23.4482	27.5398	27.8565	30.1833	69.33	139	19.48	28.53	-0.550486	down	0.0946845	no
27731	106	138	196	149.5	130	186.5	24.108	30.8132	31.869	22.9317	20.6679	22.8272	146.67	155.33	28.93	22.14	0.385911	up	0.404692	no
27738	2626	1628	2164	3117	2503	3834	809.45	492.666	476.881	647.996	539.332	636.014	2139.33	3151.33	593	607.78	-0.0355171	down	0.71003	no
27739	130	160	232	202	201	260	23.7687	28.7201	30.3255	24.9089	25.6897	25.5832	174	221	27.6	25.39	0.120408	up	0.934644	no
27743	349	392	594	615	573	694	65.1805	71.8756	79.3115	77.4653	74.8077	69.7542	445	627.33	72.12	74.01	-0.0373208	down	0.812071	no
27748	727	1057	1503	1226	1111	1514.5	85.0253	121.365	125.67	96.7039	90.8296	95.3239	1095.67	1283.83	110.69	94.29	0.231348	up	0.63643	no
27753	107	89	164	388	328	410	19.8745	16.2295	21.7778	48.6054	42.5879	40.9841	120	375.33	19.29	44.06	-1.19162	down	1.30696e-05	yes
27760	170.733	132.976	161.85	1405.75	1639.98	1335.43	28.8857	22.0872	19.5765	160.403	193.956	121.591	155.19	1460.39	23.52	158.65	-2.75389	down	3.87717e-15	yes
27769	554.333	357.5	429	398.5	226.5	542.5	92.241	58.4026	51.035	44.722	26.3464	48.5816	446.94	389.17	67.23	39.88	0.75344	up	0.265949	no
27773	302	271	402	589	593	760	47.8061	42.1162	45.4946	62.8828	65.6192	64.7454	325	647.33	45.14	64.42	-0.513102	down	0.0367762	no
27778	464	345	438	635	586	813	105.722	77.1738	71.3476	97.5801	93.3351	99.6913	415.67	678	84.75	96.87	-0.192837	down	0.325543	no
27846	242	285	398	253	294	351	47.4981	54.9173	55.8472	33.4905	40.3374	37.0755	308.33	299.33	52.75	36.97	0.512816	up	0.165273	no
27849	1243	901	1370	1677	1525	2144	173.742	123.64	136.902	158.09	149.005	161.278	1171.33	1782	144.76	156.12	-0.108992	down	0.521871	no
27851	97	152	209	86	47	80	24.6221	37.8792	37.9278	14.7229	8.33971	10.9285	152.67	71	33.48	11.33	1.56315	up	2.14382e-05	yes
27861	56	96	127	136	130	161	15.755	26.5159	25.5442	25.8054	25.5667	24.3768	93	142.33	22.61	25.25	-0.159322	down	0.61928	no
27864	436	475	682	673	582	755	81.0242	86.6613	90.6087	84.3497	75.6051	75.5082	531	670	86.1	78.49	0.133504	up	0.906854	no
27890	576	534	658	2881	2437	3893	177.403	161.466	144.884	598.44	524.678	645.269	589.33	3070.33	161.25	589.46	-1.87009	down	1.91889e-15	yes
27927	63	72	100	159	112	143	17.1814	19.2777	19.4974	29.2453	21.3519	20.9881	78.33	138	18.65	23.86	-0.355418	down	0.267626	no
27959	261	283	413	135	148	189	81.3912	86.6416	92.0756	28.393	32.2625	31.7189	319	157.33	86.7	30.79	1.49357	up	4.49453e-07	yes
27964	310	788	1098	534	549	641	72.3528	180.561	183.212	84.0572	89.5706	80.5139	732	574.67	145.38	84.71	0.779225	up	0.204123	no
27979	2532	1230	1761	2065	2000	2761	527.125	251.396	262.1	289.941	291.058	309.339	1841	2275.33	346.87	296.78	0.225001	up	0.926291	no
27982	330	585	843	772	662	1001	165.398	287.857	302.066	260.96	231.94	270.004	586	811.67	251.77	254.3	-0.0144251	down	0.892735	no
27996	133	147	226	287	244	373	46.519	50.4776	56.5125	67.7018	59.6579	70.2112	168.67	301.33	51.17	65.86	-0.364104	down	0.178062	no
27999	295	296	400	459	388	521	79.8702	78.6787	77.4248	83.8137	73.4334	75.9135	330.33	456	78.66	77.72	0.0173443	up	0.88432	no
28006	1775	1998	2871	1042	1130	1383	339.997	375.729	393.158	134.612	151.305	142.567	2214.67	1185	369.63	142.83	1.37178	up	2.49469e-07	yes
28011	163	161.5	198.5	274.5	266.5	393	21.3246	20.7429	18.5657	24.2201	24.372	27.6698	174.33	311.33	20.21	25.42	-0.330895	down	0.174879	no
28027	280	358.5	543.5	616	524.5	785.5	50.6984	63.7277	70.3547	75.2241	66.3867	76.5423	394	642	61.59	72.72	-0.239656	down	0.341231	no
28028	307	222	275	504	481	620	42.0159	29.8285	26.907	46.5207	46.0172	45.6653	268	535	32.92	46.07	-0.484863	down	0.0372611	no
28042	1158	1505	2223	1335	1164	1505	314.207	400.91	431.225	244.303	220.78	219.767	1628.67	1334.67	382.11	228.28	0.743184	up	0.0105665	no
28046	428	587	792	1202	1251	1437	98.7227	132.927	130.604	186.99	201.711	178.381	602.33	1296.67	120.75	189.03	-0.646592	down	0.00853396	no
28049	107	105	158	191	187	267	28.5563	27.5113	30.1462	34.3789	34.8867	38.3485	123.33	215	28.74	35.87	-0.319718	down	0.246619	no
28069	204	268	404	473	476	623	42.2346	54.4724	59.7967	66.045	68.8882	69.4137	292	524	52.17	68.12	-0.384858	down	0.144936	no
28078	26.5	41	86	67	61.5	54	13.8773	21.0788	32.1969	23.6632	22.513	15.2185	51.17	60.83	22.38	20.46	0.129404	up	0.866503	no
28085	2989	4061	5936	3795	3920	4894	152.948	204.011	217.154	130.969	140.218	134.772	4328.67	4203	191.37	135.32	0.49999	up	0.118575	no
28092	112	140	216	171	157	246	30.7692	37.7598	42.4238	31.6836	30.1507	36.3707	156	191.33	36.98	32.74	0.175691	up	0.835015	no
28101	356	512	672	648	523	715	131.271	185.35	177.152	161.151	134.809	141.887	513.33	628.67	164.59	145.95	0.173402	up	0.808657	no
28103	127	130	187	273	264	332	43.6046	43.8203	45.9015	63.2166	63.3624	61.3459	148	289.67	44.44	62.64	-0.495225	down	0.0684663	no
28114	116	86	115	177	184	254	31.2707	22.7605	22.1633	32.1805	34.6735	36.8496	105.67	205	25.4	34.57	-0.444692	down	0.0928872	no
28120	156	369	442	169	170	199	31.8213	73.8964	64.4575	23.2499	24.2405	21.8457	322.33	179.33	56.73	23.11	1.29559	up	0.0238579	no
28136	251	283	312	347	314	439	59.2856	65.6243	52.685	55.277	51.8447	55.8032	282	366.67	59.2	54.31	0.124379	up	1	no
28145	96	98	112	281	216	384	35.4688	35.5472	29.5836	70.02	55.7865	76.353	102	293.67	33.53	67.39	-1.00708	down	0.000150847	yes
28153	436	514	652	587	624.5	769.5	98.2052	113.662	104.991	89.1715	98.3287	93.2772	534	660.33	105.62	93.59	0.174457	up	0.843504	no
28164	231.5	625.5	846.5	317	323	376.5	43.5841	115.613	113.936	40.251	42.5088	38.147	567.83	338.83	91.04	40.3	1.17572	up	0.0750685	no
28166	2404.5	2460.5	3468	3827.5	3452	4678.5	287.326	288.654	296.27	308.465	288.351	300.868	2777.67	3986	290.75	299.23	-0.0414756	down	0.732097	no
28172	275	533	1010	165	201	229	63.9842	121.75	168.004	25.8919	32.6916	28.6744	606	198.33	117.91	29.09	2.01909	up	0.00483156	no
28174	567.5	325	466	3189.5	3094	4271.5	85.5944	48.1245	50.2485	324.446	326.212	346.72	452.83	3518.33	61.32	332.46	-2.43875	down	2.44714e-24	yes
28179	916	808.5	1240	67	66	93	147.945	128.2	143.181	7.29827	7.45159	8.08364	988.17	75.33	139.78	7.61	4.19912	up	6.49985e-49	yes
28181	171	157	340	388	376	553	29.235	26.3518	41.557	44.7383	44.936	50.8805	222.67	439	32.38	46.85	-0.532946	down	0.0527198	no
28185	260	163	270	1313	1240	1519	63.0851	38.8279	46.8354	214.861	210.317	198.349	231	1357.33	49.58	207.84	-2.06764	down	5.54484e-17	yes
28192	117	134	208	155	141	174	42.2262	47.4793	53.6682	37.7284	35.5726	33.7959	153	156.67	47.79	35.7	0.420785	up	0.32012	no
28196	418	533	743	681	520	715	161.457	202.121	205.176	177.406	140.405	148.63	564.67	638.67	189.58	155.48	0.286078	up	0.528432	no
28213	84	140	149	179	208	235	16.6178	27.191	21.0736	23.8829	28.7645	25.0196	124.33	207.33	21.63	25.89	-0.259361	down	0.343018	no
28225	251	295	424	279	251	367	83.0523	95.8303	100.3	62.2618	58.0565	65.3526	323.33	299	93.06	61.89	0.588455	up	0.0960689	no
28229	2134	1513	2073	1276.5	1119.5	1503	177.273	123.393	123.113	71.5168	65.0086	67.1932	1906.67	1299.67	141.26	67.91	1.05666	up	0.00128024	no
28272	833	1731	2293	1208	1271	1554	71.5998	146.072	140.906	70.0284	76.3681	71.8848	1619	1344.33	119.53	72.76	0.716155	up	0.138108	no
28274	660	924	1292	1134	1036	1436	149.924	206.064	209.82	173.732	164.508	175.55	958.67	1202	188.6	171.26	0.139141	up	0.880203	no
28277	334	333	425	281	260	421	57.2857	56.0721	52.113	32.5047	31.1726	38.8598	364	320.67	55.16	34.18	0.69047	up	0.0516806	no
28287	259	467	655	619	550	764	126.92	224.673	229.472	204.58	188.406	201.486	460.33	644.33	193.69	198.16	-0.0329163	down	0.851181	no
28290	193	239	328	459	476	582	39.028	47.4483	47.4188	62.5997	67.2862	63.3375	253.33	505.67	44.63	64.41	-0.529271	down	0.0399398	no
28301	1464	1528	2116	48	41	56	426.649	437.176	440.862	9.43432	8.35243	8.78287	1702.67	48.33	434.9	8.86	5.61723	up	4.76754e-79	yes
28302	84	126	162	165	150	216	29.7985	43.8823	41.0854	39.4766	37.1969	41.2371	124	177	38.26	39.3	-0.0386924	down	0.810449	no
28303	631	491	638	1193	1141	1451	316.686	241.927	228.917	403.813	400.3	391.91	586.67	1261.67	262.51	398.67	-0.602823	down	0.00844297	no
28332	780	821	1099.5	538	529	773	125.762	129.958	126.738	58.503	59.6226	67.074	900.17	613.33	127.49	61.73	1.04634	up	0.000340523	no
28337	55	119	105	40	48	37	22.6982	48.2146	30.9795	11.1334	13.8474	8.21767	93	41.67	33.96	11.07	1.61718	up	0.00797869	no
28343	56	67	108	87	67	97	21.8336	25.6458	30.1036	22.8769	18.2605	20.353	77	83.67	25.86	20.5	0.335098	up	0.542252	no
28345	348	564	786	382	382	462	53.1743	84.6067	85.8622	39.3664	40.8024	37.9912	566	408.67	74.55	39.39	0.920379	up	0.00513321	no
28352	95	166	222	117	155	188	34.1544	58.5914	57.0602	28.3693	38.9542	36.3747	161	153.33	49.94	34.57	0.530675	up	0.205289	no
28354	59.3185	60.0706	78.1865	31.005	36.5524	36.8831	18.2096	18.104	17.1592	6.41921	7.84377	6.09333	65.86	34.81	17.82	6.79	1.39201	up	0.000933222	yes
28369	1748	711	760	1569	1393	1892	294.67	117.67	91.5937	178.385	164.152	171.646	1073	1618	167.98	171.39	-0.0289935	down	0.833768	no
28375	71	62	96	48	41	60	18.7876	16.1068	18.1611	8.56634	7.58399	8.54445	76.33	49.67	17.69	8.23	1.10397	up	0.00697591	no
28379	764	830	1153	545	450	671	140.65	150.013	151.751	67.6679	57.9106	66.4795	915.67	555.33	147.47	64.02	1.20383	up	1.92966e-05	yes
[truncated: 7,410 more rows]

## Sheet: GO terms
GO_ID	GO_Term	GO_function	GO_class	S gene number	TS gene number	B gene number	TB gene number	pvalue
GO:0009765	photosynthesis, light harvesting	biological_process	6	16	676	18	3901	6.15768e-11
GO:0015991	ATP hydrolysis coupled proton transport	biological_process	11	12	676	12	3901	6.7602e-10
GO:0016020	membrane	cellular_component	3	87	676	279	3901	2.72261e-09
GO:0015979	photosynthesis	biological_process	5	19	676	37	3901	2.11615e-06
GO:0033178	proton-transporting two-sector ATPase complex, catalytic domain	cellular_component	6	6	676	6	3901	2.65847e-05
GO:0009522	photosystem I	cellular_component	10	6	676	6	3901	2.65847e-05
GO:0016820	hydrolase activity, acting on acid anhydrides, catalyzing transmembrane movement of substances	molecular_function	6	6	676	6	3901	2.65847e-05
GO:0015992	proton transport	biological_process	8	5	676	5	3901	0.000154358
GO:0009538	photosystem I reaction center	cellular_component	11	5	676	5	3901	0.000154358
GO:0055114	oxidation-reduction process	biological_process	5	88	676	359	3901	0.000183605
GO:0046961	proton-transporting ATPase activity, rotational mechanism	molecular_function	16	8	676	12	3901	0.000201054
GO:0055085	transmembrane transport	biological_process	5	46	676	163	3901	0.000284896
GO:0006807	nitrogen compound metabolic process	biological_process	4	8	676	13	3901	0.000443687
GO:0006541	glutamine metabolic process	biological_process	9	5	676	6	3901	0.000793223
GO:0016491	oxidoreductase activity	molecular_function	4	65	676	262	3901	0.000958711
GO:0003824	catalytic activity	molecular_function	3	61	676	251	3901	0.0023481
GO:0009523	photosystem II	cellular_component	10	9	676	20	3901	0.0036507
GO:0004356	glutamate-ammonia ligase activity	molecular_function	8	4	676	5	3901	0.00385826
GO:0006099	tricarboxylic acid cycle	biological_process	10	4	676	5	3901	0.00385826
GO:0006810	transport	biological_process	5	20	676	64	3901	0.0043418
GO:0033177	proton-transporting two-sector ATPase complex, proton-transporting domain	cellular_component	6	3	676	3	3901	0.00518462
GO:0008242	omega peptidase activity	molecular_function	8	3	676	3	3901	0.00518462
GO:0016469	proton-transporting two-sector ATPase complex	cellular_component	5	3	676	3	3901	0.00518462
GO:0046034	ATP metabolic process	biological_process	12	3	676	3	3901	0.00518462
GO:0008152	metabolic process	biological_process	3	73	676	320	3901	0.00529396
GO:0015078	hydrogen ion transmembrane transporter activity	molecular_function	10	5	676	8	3901	0.00544344
GO:0019898	extrinsic to membrane	cellular_component	5	6	676	12	3901	0.00951994
GO:0003995	acyl-CoA dehydrogenase activity	molecular_function	6	4	676	6	3901	0.00998832
GO:0008652	cellular amino acid biosynthetic process	biological_process	7	4	676	6	3901	0.00998832
GO:0020037	heme binding	molecular_function	6	16	676	52	3901	0.011999
GO:0006096	glycolysis	biological_process	7	6	676	13	3901	0.0151308
GO:0006754	ATP biosynthetic process	biological_process	11	4	676	7	3901	0.0201332
GO:0008716	D-alanine-D-alanine ligase activity	molecular_function	7	4	676	7	3901	0.0201332
GO:0015662	ATPase activity, coupled to transmembrane movement of ions, phosphorylative mechanism	molecular_function	14	4	676	7	3901	0.0201332
GO:0003333	amino acid transmembrane transport	biological_process	7	6	676	14	3901	0.0226772
GO:0009654	oxygen evolving complex	cellular_component	10	6	676	14	3901	0.0226772
GO:0015171	amino acid transmembrane transporter activity	molecular_function	8	6	676	14	3901	0.0226772
GO:0046933	hydrogen ion transporting ATP synthase activity, rotational mechanism	molecular_function	15	5	676	11	3901	0.0284896
GO:0019684	photosynthesis, light reaction	biological_process	6	2	676	2	3901	0.0299923
GO:0008677	2-dehydropantoate 2-reductase activity	molecular_function	7	2	676	2	3901	0.0299923
GO:0016168	chlorophyll binding	molecular_function	6	2	676	2	3901	0.0299923
GO:0015671	oxygen transport	biological_process	6	2	676	2	3901	0.0299923
GO:0004096	catalase activity	molecular_function	7	2	676	2	3901	0.0299923
GO:0019825	oxygen binding	molecular_function	4	2	676	2	3901	0.0299923
GO:0009521	photosystem	cellular_component	9	2	676	2	3901	0.0299923
GO:0008519	ammonium transmembrane transporter activity	molecular_function	6	2	676	2	3901	0.0299923
GO:0008113	peptide-methionine-(S)-S-oxide reductase activity	molecular_function	7	2	676	2	3901	0.0299923
GO:0042549	photosystem II stabilization	biological_process	8	2	676	2	3901	0.0299923
GO:0006094	gluconeogenesis	biological_process	9	2	676	2	3901	0.0299923
GO:0004086	carbamoyl-phosphate synthase activity	molecular_function	NA	2	676	2	3901	0.0299923
GO:0009767	photosynthetic electron transport chain	biological_process	7	2	676	2	3901	0.0299923
GO:0045735	nutrient reservoir activity	molecular_function	3	2	676	2	3901	0.0299923
GO:0003857	3-hydroxyacyl-CoA dehydrogenase activity	molecular_function	7	2	676	2	3901	0.0299923
GO:0072488	ammonium transmembrane transport	biological_process	7	2	676	2	3901	0.0299923
GO:0005945	6-phosphofructokinase complex	cellular_component	11	2	676	2	3901	0.0299923
GO:0003872	6-phosphofructokinase activity	molecular_function	9	2	676	2	3901	0.0299923
GO:0033180	proton-transporting V-type ATPase, V1 domain	cellular_component	7	2	676	2	3901	0.0299923
GO:0016743	carboxyl- or carbamoyltransferase activity	molecular_function	6	2	676	2	3901	0.0299923
GO:0008964	phosphoenolpyruvate carboxylase activity	molecular_function	8	2	676	2	3901	0.0299923
GO:0016616	oxidoreductase activity, acting on the CH-OH group of donors, NAD or NADP as acceptor	molecular_function	6	13	676	44	3901	0.0312041
GO:0007018	microtubule-based movement	biological_process	6	7	676	19	3901	0.033743
GO:0003777	microtubule motor activity	molecular_function	10	7	676	19	3901	0.033743
GO:0005215	transporter activity	molecular_function	3	10	676	32	3901	0.0386488
GO:0008134	transcription factor binding	molecular_function	5	3	676	5	3901	0.0393452
GO:0016884	carbon-nitrogen ligase activity, with glutamine as amido-N-donor	molecular_function	6	4	676	9	3901	0.0542695
GO:0016627	oxidoreductase activity, acting on the CH-CH group of donors	molecular_function	5	3	676	6	3901	0.0687022
GO:0015930	glutamate synthase activity	molecular_function	6	2	676	3	3901	0.0796077
GO:0006122	mitochondrial electron transport, ubiquinol to cytochrome c	biological_process	16	2	676	3	3901	0.0796077
GO:0046373	L-arabinose metabolic process	biological_process	10	2	676	3	3901	0.0796077
GO:0044262	cellular carbohydrate metabolic process	biological_process	5	2	676	3	3901	0.0796077
GO:0008649	rRNA methyltransferase activity	molecular_function	8	2	676	3	3901	0.0796077
GO:0000272	polysaccharide catabolic process	biological_process	7	2	676	3	3901	0.0796077
GO:0046556	alpha-N-arabinofuranosidase activity	molecular_function	7	2	676	3	3901	0.0796077
GO:0030955	potassium ion binding	molecular_function	8	2	676	3	3901	0.0796077
GO:0005471	ATP:ADP antiporter activity	molecular_function	9	2	676	3	3901	0.0796077
GO:0006542	glutamine biosynthetic process	biological_process	10	2	676	3	3901	0.0796077
GO:0018580	nitronate monooxygenase activity	molecular_function	7	2	676	3	3901	0.0796077
GO:0006729	tetrahydrobiopterin biosynthetic process	biological_process	8	2	676	3	3901	0.0796077
GO:0015977	carbon fixation	biological_process	5	2	676	3	3901	0.0796077
GO:0046912	transferase activity, transferring acyl groups, acyl groups converted into alkyl on transfer	molecular_function	6	2	676	3	3901	0.0796077
GO:0004743	pyruvate kinase activity	molecular_function	7	2	676	3	3901	0.0796077
GO:0004764	shikimate 3-dehydrogenase (NADP+) activity	molecular_function	7	2	676	3	3901	0.0796077
GO:0006631	fatty acid metabolic process	biological_process	9	2	676	3	3901	0.0796077
GO:0016780	phosphotransferase activity, for other substituted phosphate groups	molecular_function	6	2	676	3	3901	0.0796077
GO:0016161	beta-amylase activity	molecular_function	8	2	676	3	3901	0.0796077
GO:0008124	4-alpha-hydroxytetrahydrobiopterin dehydratase activity	molecular_function	7	2	676	3	3901	0.0796077
GO:0005509	calcium ion binding	molecular_function	7	8	676	27	3901	0.0810161
GO:0009055	electron carrier activity	molecular_function	3	20	676	86	3901	0.0957451
GO:0016301	kinase activity	molecular_function	6	5	676	15	3901	0.102239
GO:0019752	carboxylic acid metabolic process	biological_process	7	3	676	7	3901	0.105129
GO:0006855	drug transmembrane transport	biological_process	6	3	676	7	3901	0.105129
GO:0006814	sodium ion transport	biological_process	8	3	676	7	3901	0.105129
GO:0015297	antiporter activity	molecular_function	7	3	676	7	3901	0.105129
GO:0008233	peptidase activity	molecular_function	5	3	676	7	3901	0.105129
GO:0015238	drug transmembrane transporter activity	molecular_function	5	3	676	7	3901	0.105129
GO:0008234	cysteine-type peptidase activity	molecular_function	7	4	676	11	3901	0.106925
GO:0006979	response to oxidative stress	biological_process	5	4	676	11	3901	0.106925
GO:0000287	magnesium ion binding	molecular_function	7	6	676	20	3901	0.117381
GO:0005506	iron ion binding	molecular_function	8	11	676	44	3901	0.126575
GO:0016706	oxidoreductase activity, acting on paired donors, with incorporation or reduction of molecular oxygen, 2-oxoglutarate as one donor, and incorporation of one atom each of oxygen into both donors	molecular_function	6	4	676	12	3901	0.139367
GO:0006537	glutamate biosynthetic process	biological_process	10	2	676	4	3901	0.141162
GO:0004176	ATP-dependent peptidase activity	molecular_function	7	2	676	4	3901	0.141162
GO:0008131	primary amine oxidase activity	molecular_function	7	2	676	4	3901	0.141162
GO:0003997	acyl-CoA oxidase activity	molecular_function	7	2	676	4	3901	0.141162
GO:0009308	amine metabolic process	biological_process	6	2	676	4	3901	0.141162
GO:0006635	fatty acid beta-oxidation	biological_process	10	2	676	4	3901	0.141162
GO:0008654	phospholipid biosynthetic process	biological_process	6	2	676	4	3901	0.141162
GO:0004089	carbonate dehydratase activity	molecular_function	7	2	676	4	3901	0.141162
GO:0005739	mitochondrion	cellular_component	9	2	676	4	3901	0.141162
GO:0006529	asparagine biosynthetic process	biological_process	8	2	676	4	3901	0.141162
GO:0030151	molybdenum ion binding	molecular_function	8	2	676	4	3901	0.141162
GO:0015976	carbon utilization	biological_process	4	2	676	4	3901	0.141162
GO:0016638	oxidoreductase activity, acting on the CH-NH2 group of donors	molecular_function	5	2	676	4	3901	0.141162
GO:0008121	ubiquinol-cytochrome-c reductase activity	molecular_function	7	2	676	4	3901	0.141162
GO:0004066	asparagine synthase (glutamine-hydrolyzing) activity	molecular_function	7	2	676	4	3901	0.141162
GO:0007165	signal transduction	biological_process	6	3	676	8	3901	0.147312
GO:0004616	phosphogluconate dehydrogenase (decarboxylating) activity	molecular_function	7	3	676	8	3901	0.147312
GO:0009507	chloroplast	cellular_component	10	3	676	8	3901	0.147312
GO:0006098	pentose-phosphate shunt	biological_process	14	3	676	8	3901	0.147312
GO:0046983	protein dimerization activity	molecular_function	5	6	676	22	3901	0.167761
GO:0009678	hydrogen-translocating pyrophosphatase activity	molecular_function	8	1	676	1	3901	0.173289
GO:0004106	chorismate mutase activity	molecular_function	6	1	676	1	3901	0.173289
GO:0004590	orotidine-5'-phosphate decarboxylase activity	molecular_function	7	1	676	1	3901	0.173289
GO:0000228	nuclear chromosome	cellular_component	11	1	676	1	3901	0.173289
GO:0006467	protein thiol-disulfide exchange	NA	NA	1	676	1	3901	0.173289
GO:0003830	beta-1,4-mannosylglycoprotein 4-beta-N-acetylglucosaminyltransferase activity	molecular_function	8	1	676	1	3901	0.173289
GO:0004450	isocitrate dehydrogenase (NADP+) activity	molecular_function	8	1	676	1	3901	0.173289
GO:0004474	malate synthase activity	molecular_function	7	1	676	1	3901	0.173289
GO:0004055	argininosuccinate synthase activity	molecular_function	6	1	676	1	3901	0.173289
GO:0006526	arginine biosynthetic process	biological_process	10	1	676	1	3901	0.173289
GO:0000724	double-strand break repair via homologous recombination	biological_process	11	1	676	1	3901	0.173289
GO:0000087	M phase of mitotic cell cycle	biological_process	6	1	676	1	3901	0.173289
GO:0004612	phosphoenolpyruvate carboxykinase (ATP) activity	molecular_function	8	1	676	1	3901	0.173289
GO:0008170	N-methyltransferase activity	molecular_function	7	1	676	1	3901	0.173289
GO:0004411	homogentisate 1,2-dioxygenase activity	molecular_function	7	1	676	1	3901	0.173289
GO:0010038	response to metal ion	biological_process	6	1	676	1	3901	0.173289
GO:0008883	glutamyl-tRNA reductase activity	molecular_function	7	1	676	1	3901	0.173289
GO:0016471	vacuolar proton-transporting V-type ATPase complex	cellular_component	12	1	676	1	3901	0.173289
GO:0043754	dihydrolipoyllysine-residue (2-methylpropanoyl)transferase activity	molecular_function	7	1	676	1	3901	0.173289
GO:0008553	hydrogen-exporting ATPase activity, phosphorylative mechanism	molecular_function	15	1	676	1	3901	0.173289
GO:0006097	glyoxylate cycle	biological_process	7	1	676	1	3901	0.173289
GO:0003852	2-isopropylmalate synthase activity	molecular_function	7	1	676	1	3901	0.173289
GO:0006102	isocitrate metabolic process	biological_process	9	1	676	1	3901	0.173289
GO:0019799	tubulin N-acetyltransferase activity	molecular_function	10	1	676	1	3901	0.173289
GO:0006570	tyrosine metabolic process	biological_process	8	1	676	1	3901	0.173289
GO:0004351	glutamate decarboxylase activity	molecular_function	7	1	676	1	3901	0.173289
GO:0000030	mannosyltransferase activity	molecular_function	7	1	676	1	3901	0.173289
GO:0005578	proteinaceous extracellular matrix	cellular_component	5	1	676	1	3901	0.173289
GO:0000275	mitochondrial proton-transporting ATP synthase complex, catalytic core F(1)	cellular_component	15	1	676	1	3901	0.173289
GO:0005319	lipid transporter activity	molecular_function	5	1	676	1	3901	0.173289
GO:0006525	arginine metabolic process	biological_process	9	1	676	1	3901	0.173289
GO:0005751	mitochondrial respiratory chain complex IV	cellular_component	15	1	676	1	3901	0.173289
GO:0006644	phospholipid metabolic process	biological_process	7	1	676	1	3901	0.173289
GO:0019318	hexose metabolic process	biological_process	8	1	676	1	3901	0.173289
GO:0004347	glucose-6-phosphate isomerase activity	molecular_function	7	1	676	1	3901	0.173289
GO:0003954	NADH dehydrogenase activity	molecular_function	6	1	676	1	3901	0.173289
GO:0003994	aconitate hydratase activity	molecular_function	7	1	676	1	3901	0.173289
GO:0003724	RNA helicase activity	molecular_function	10	1	676	1	3901	0.173289
GO:0046949	fatty-acyl-CoA biosynthetic process	biological_process	8	1	676	1	3901	0.173289
GO:0004451	isocitrate lyase activity	molecular_function	7	1	676	1	3901	0.173289
GO:0006744	ubiquinone biosynthetic process	biological_process	8	1	676	1	3901	0.173289
GO:0008218	bioluminescence	biological_process	5	1	676	1	3901	0.173289
GO:0004807	triose-phosphate isomerase activity	molecular_function	7	1	676	1	3901	0.173289
GO:0007090	regulation of S phase of mitotic cell cycle	biological_process	NA	1	676	1	3901	0.173289
GO:0016756	glutathione gamma-glutamylcysteinyltransferase activity	molecular_function	7	1	676	1	3901	0.173289
GO:0006536	glutamate metabolic process	biological_process	9	1	676	1	3901	0.173289
GO:0046422	violaxanthin de-epoxidase activity	molecular_function	5	1	676	1	3901	0.173289
GO:0004514	nicotinate-nucleotide diphosphorylase (carboxylating) activity	molecular_function	7	1	676	1	3901	0.173289
GO:0008446	GDP-mannose 4,6-dehydratase activity	molecular_function	7	1	676	1	3901	0.173289
GO:0017048	Rho GTPase binding	molecular_function	9	1	676	1	3901	0.173289
GO:0043043	peptide biosynthetic process	biological_process	8	1	676	1	3901	0.173289
GO:0006007	glucose catabolic process	biological_process	9	1	676	1	3901	0.173289
GO:0004148	dihydrolipoyl dehydrogenase activity	molecular_function	7	1	676	1	3901	0.173289
GO:0046938	phytochelatin biosynthetic process	biological_process	9	1	676	1	3901	0.173289
GO:0006559	L-phenylalanine catabolic process	biological_process	9	1	676	1	3901	0.173289
GO:0006869	lipid transport	biological_process	5	1	676	1	3901	0.173289
GO:0004619	phosphoglycerate mutase activity	molecular_function	7	1	676	1	3901	0.173289
GO:0004491	methylmalonate-semialdehyde dehydrogenase (acylating) activity	molecular_function	7	1	676	1	3901	0.173289
GO:0003868	4-hydroxyphenylpyruvate dioxygenase activity	molecular_function	7	1	676	1	3901	0.173289
GO:0044238	primary metabolic process	biological_process	4	1	676	1	3901	0.173289
GO:0033179	proton-transporting V-type ATPase, V0 domain	cellular_component	7	1	676	1	3901	0.173289
GO:0000221	vacuolar proton-transporting V-type ATPase, V1 domain	cellular_component	11	1	676	1	3901	0.173289
GO:0019673	GDP-mannose metabolic process	biological_process	11	1	676	1	3901	0.173289
GO:0006207	'de novo' pyrimidine base biosynthetic process	biological_process	11	1	676	1	3901	0.173289
GO:0022857	transmembrane transporter activity	molecular_function	4	7	676	27	3901	0.173676
GO:0006629	lipid metabolic process	biological_process	5	12	676	52	3901	0.177311
GO:0030170	pyridoxal phosphate binding	molecular_function	6	11	676	47	3901	0.178352
GO:0016787	hydrolase activity	molecular_function	4	24	676	115	3901	0.184341
GO:0000902	cell morphogenesis	biological_process	7	3	676	9	3901	0.193834
GO:0005488	binding	molecular_function	3	3	676	9	3901	0.193834
GO:0008483	transaminase activity	molecular_function	6	3	676	9	3901	0.193834
GO:0015995	chlorophyll biosynthetic process	biological_process	9	3	676	9	3901	0.193834
GO:0006520	cellular amino acid metabolic process	biological_process	6	6	676	23	3901	0.195839
GO:0043565	sequence-specific DNA binding	molecular_function	7	11	676	48	3901	0.197551
GO:0016810	hydrolase activity, acting on carbon-nitrogen (but not peptide) bonds	molecular_function	5	2	676	5	3901	0.20904
GO:0006108	malate metabolic process	biological_process	9	2	676	5	3901	0.20904
GO:0019205	nucleobase-containing compound kinase activity	molecular_function	7	2	676	5	3901	0.20904
GO:0016772	transferase activity, transferring phosphorus-containing groups	molecular_function	5	2	676	5	3901	0.20904
GO:0048038	quinone binding	molecular_function	5	2	676	5	3901	0.20904
GO:0016614	oxidoreductase activity, acting on CH-OH group of donors	molecular_function	5	2	676	5	3901	0.20904
GO:0009228	thiamine biosynthetic process	biological_process	9	2	676	5	3901	0.20904
GO:0050660	flavin adenine dinucleotide binding	molecular_function	6	8	676	34	3901	0.225151
GO:0016874	ligase activity	molecular_function	4	3	676	10	3901	0.243304
GO:0016597	amino acid binding	molecular_function	7	3	676	10	3901	0.243304
GO:0004672	protein kinase activity	molecular_function	7	30	676	154	3901	0.266083
GO:0006468	protein phosphorylation	biological_process	8	30	676	155	3901	0.278865
GO:0050661	NADP binding	molecular_function	6	2	676	6	3901	0.27921
GO:0008378	galactosyltransferase activity	molecular_function	7	2	676	6	3901	0.27921
GO:0009116	nucleoside metabolic process	biological_process	8	2	676	6	3901	0.27921
GO:0016831	carboxy-lyase activity	molecular_function	6	2	676	6	3901	0.27921
GO:0008137	NADH dehydrogenase (ubiquinone) activity	molecular_function	8	2	676	6	3901	0.27921
GO:0005740	mitochondrial envelope	cellular_component	11	2	676	6	3901	0.27921
GO:0004129	cytochrome-c oxidase activity	molecular_function	6	2	676	6	3901	0.27921
GO:0019538	protein metabolic process	biological_process	5	2	676	6	3901	0.27921
GO:0042578	phosphoric ester hydrolase activity	molecular_function	6	2	676	6	3901	0.27921
GO:0016021	integral to membrane	cellular_component	6	43	676	228	3901	0.290696
GO:0005507	copper ion binding	molecular_function	8	3	676	11	3901	0.294446
GO:0006950	response to stress	biological_process	4	3	676	11	3901	0.294446
GO:0005672	transcription factor TFIIA complex	cellular_component	10	1	676	2	3901	0.316585
GO:0004134	4-alpha-glucanotransferase activity	molecular_function	5	1	676	2	3901	0.316585
GO:0016972	thiol oxidase activity	molecular_function	7	1	676	2	3901	0.316585
GO:0006535	cysteine biosynthetic process from serine	biological_process	10	1	676	2	3901	0.316585
GO:0009097	isoleucine biosynthetic process	biological_process	9	1	676	2	3901	0.316585
GO:0046488	phosphatidylinositol metabolic process	biological_process	9	1	676	2	3901	0.316585
GO:0003951	NAD+ kinase activity	molecular_function	7	1	676	2	3901	0.316585
GO:0009452	RNA capping	biological_process	11	1	676	2	3901	0.316585
GO:0003855	3-dehydroquinate dehydratase activity	molecular_function	7	1	676	2	3901	0.316585
GO:0008897	holo-[acyl-carrier-protein] synthase activity	molecular_function	7	1	676	2	3901	0.316585
GO:0005667	transcription factor complex	cellular_component	7	1	676	2	3901	0.316585
GO:0016615	malate dehydrogenase activity	molecular_function	6	1	676	2	3901	0.316585
GO:0005875	microtubule associated complex	cellular_component	11	1	676	2	3901	0.316585
GO:0016671	oxidoreductase activity, acting on a sulfur group of donors, disulfide as acceptor	molecular_function	6	1	676	2	3901	0.316585
GO:0030036	actin cytoskeleton organization	biological_process	6	1	676	2	3901	0.316585
GO:0008937	ferredoxin-NAD(P) reductase activity	molecular_function	7	1	676	2	3901	0.316585
GO:0008601	protein phosphatase type 2A regulator activity	molecular_function	6	1	676	2	3901	0.316585
GO:0003747	translation release factor activity	molecular_function	9	1	676	2	3901	0.316585
GO:0005242	inward rectifier potassium channel activity	molecular_function	12	1	676	2	3901	0.316585
GO:0016798	hydrolase activity, acting on glycosyl bonds	molecular_function	5	1	676	2	3901	0.316585
GO:0000155	two-component sensor activity	molecular_function	9	1	676	2	3901	0.316585
GO:0006487	protein N-linked glycosylation	biological_process	9	1	676	2	3901	0.316585
GO:0004618	phosphoglycerate kinase activity	molecular_function	7	1	676	2	3901	0.316585
GO:0004794	L-threonine ammonia-lyase activity	molecular_function	7	1	676	2	3901	0.316585
GO:0005337	nucleoside transmembrane transporter activity	molecular_function	7	1	676	2	3901	0.316585
GO:0016559	peroxisome fission	biological_process	6	1	676	2	3901	0.316585
GO:0006259	DNA metabolic process	biological_process	8	1	676	2	3901	0.316585
GO:0009001	serine O-acetyltransferase activity	molecular_function	9	1	676	2	3901	0.316585
GO:0006835	dicarboxylic acid transport	biological_process	9	1	676	2	3901	0.316585
GO:0004047	aminomethyltransferase activity	molecular_function	7	1	676	2	3901	0.316585
GO:0004425	indole-3-glycerol-phosphate synthase activity	molecular_function	7	1	676	2	3901	0.316585
GO:0016763	transferase activity, transferring pentosyl groups	molecular_function	6	1	676	2	3901	0.316585
GO:0004719	protein-L-isoaspartate (D-aspartate) O-methyltransferase activity	molecular_function	10	1	676	2	3901	0.316585
GO:0009098	leucine biosynthetic process	biological_process	9	1	676	2	3901	0.316585
GO:0000159	protein phosphatase type 2A complex	cellular_component	7	1	676	2	3901	0.316585
GO:0009081	branched chain family amino acid metabolic process	biological_process	7	1	676	2	3901	0.316585
GO:0016849	phosphorus-oxygen lyase activity	molecular_function	5	1	676	2	3901	0.316585
GO:0004084	branched-chain-amino-acid transaminase activity	molecular_function	7	1	676	2	3901	0.316585
GO:0009190	cyclic nucleotide biosynthetic process	biological_process	10	1	676	2	3901	0.316585
GO:0009059	macromolecule biosynthetic process	biological_process	6	1	676	2	3901	0.316585
GO:0017153	sodium:dicarboxylate symporter activity	molecular_function	10	1	676	2	3901	0.316585
GO:0006506	GPI anchor biosynthetic process	biological_process	9	1	676	2	3901	0.316585
GO:0016307	phosphatidylinositol phosphate kinase activity	molecular_function	7	1	676	2	3901	0.316585
GO:0004789	thiamine-phosphate diphosphorylase activity	molecular_function	6	1	676	2	3901	0.316585
GO:0046872	metal ion binding	molecular_function	6	10	676	49	3901	0.338259
GO:0006508	proteolysis	biological_process	6	22	676	115	3901	0.33925
GO:0005975	carbohydrate metabolic process	biological_process	5	20	676	104	3901	0.340591
GO:0015986	ATP synthesis coupled proton transport	biological_process	12	3	676	12	3901	0.346139
GO:0008831	dTDP-4-dehydrorhamnose reductase activity	molecular_function	7	3	676	12	3901	0.346139
GO:0045226	extracellular polysaccharide biosynthetic process	biological_process	8	3	676	12	3901	0.346139
GO:0005643	nuclear pore	cellular_component	12	2	676	7	3901	0.348842
GO:0009103	lipopolysaccharide biosynthetic process	biological_process	8	2	676	7	3901	0.348842
GO:0031227	intrinsic to endoplasmic reticulum membrane	cellular_component	12	2	676	7	3901	0.348842
GO:0030145	manganese ion binding	molecular_function	8	2	676	7	3901	0.348842
GO:0005777	peroxisome	cellular_component	10	2	676	7	3901	0.348842
GO:0004601	peroxidase activity	molecular_function	6	2	676	7	3901	0.348842
GO:0050662	coenzyme binding	molecular_function	5	10	676	50	3901	0.363205
GO:0006812	cation transport	biological_process	6	5	676	23	3901	0.367367
GO:0051287	NAD binding	molecular_function	6	5	676	23	3901	0.367367
GO:0016788	hydrolase activity, acting on ester bonds	molecular_function	5	4	676	18	3901	0.381433
GO:0003854	3-beta-hydroxy-delta5-steroid dehydrogenase activity	molecular_function	7	4	676	18	3901	0.381433
GO:0016705	oxidoreductase activity, acting on paired donors, with incorporation or reduction of molecular oxygen	molecular_function	5	6	676	29	3901	0.388303
GO:0016746	transferase activity, transferring acyl groups	molecular_function	5	5	676	24	3901	0.404695
GO:0016310	phosphorylation	biological_process	7	2	676	8	3901	0.416018
GO:0004725	protein tyrosine phosphatase activity	molecular_function	9	2	676	8	3901	0.416018
GO:0048037	cofactor binding	molecular_function	4	4	676	19	3901	0.423907
GO:0006694	steroid biosynthetic process	biological_process	7	4	676	19	3901	0.423907
GO:0006817	phosphate ion transport	biological_process	8	1	676	3	3901	0.435074
GO:0005216	ion channel activity	molecular_function	8	1	676	3	3901	0.435074
GO:0003725	double-stranded RNA binding	molecular_function	7	1	676	3	3901	0.435074
GO:0051726	regulation of cell cycle	biological_process	6	1	676	3	3901	0.435074
GO:0006546	glycine catabolic process	biological_process	10	1	676	3	3901	0.435074
GO:0009073	aromatic amino acid family biosynthetic process	biological_process	8	1	676	3	3901	0.435074
GO:0016149	translation release factor activity, codon specific	molecular_function	10	1	676	3	3901	0.435074
GO:0009331	glycerol-3-phosphate dehydrogenase complex	cellular_component	9	1	676	3	3901	0.435074
GO:0016872	intramolecular lyase activity	molecular_function	5	1	676	3	3901	0.435074
GO:0005315	inorganic phosphate transmembrane transporter activity	molecular_function	7	1	676	3	3901	0.435074
GO:0005778	peroxisomal membrane	cellular_component	12	1	676	3	3901	0.435074
GO:0005789	endoplasmic reticulum membrane	cellular_component	11	1	676	3	3901	0.435074
GO:0016742	hydroxymethyl-, formyl- and related transferase activity	molecular_function	6	1	676	3	3901	0.435074
GO:0007585	respiratory gaseous exchange	biological_process	5	1	676	3	3901	0.435074
GO:0004367	glycerol-3-phosphate dehydrogenase [NAD+] activity	molecular_function	7	1	676	3	3901	0.435074
GO:0070402	NADPH binding	molecular_function	7	1	676	3	3901	0.435074
GO:0016459	myosin complex	cellular_component	11	1	676	3	3901	0.435074
GO:0000276	mitochondrial proton-transporting ATP synthase complex, coupling factor F(o)	cellular_component	15	1	676	3	3901	0.435074
GO:0016868	intramolecular transferase activity, phosphotransferases	molecular_function	6	1	676	3	3901	0.435074
GO:0016620	oxidoreductase activity, acting on the aldehyde or oxo group of donors, NAD or NADP as acceptor	molecular_function	6	1	676	3	3901	0.435074
GO:0008508	bile acid:sodium symporter activity	molecular_function	10	1	676	3	3901	0.435074
GO:0004674	protein serine/threonine kinase activity	molecular_function	8	1	676	3	3901	0.435074
GO:0009435	NAD biosynthetic process	biological_process	12	1	676	3	3901	0.435074
GO:0051920	peroxiredoxin activity	molecular_function	6	1	676	3	3901	0.435074
GO:0003774	motor activity	molecular_function	9	1	676	3	3901	0.435074
GO:0016765	transferase activity, transferring alkyl or aryl (other than methyl) groups	molecular_function	5	1	676	3	3901	0.435074
GO:0042398	cellular modified amino acid biosynthetic process	biological_process	6	1	676	3	3901	0.435074
GO:0009072	aromatic amino acid family metabolic process	biological_process	7	1	676	3	3901	0.435074
GO:0005856	cytoskeleton	cellular_component	9	1	676	3	3901	0.435074
GO:0004427	inorganic diphosphatase activity	molecular_function	8	1	676	3	3901	0.435074
GO:0030163	protein catabolic process	biological_process	7	1	676	3	3901	0.435074
GO:0042393	histone binding	molecular_function	5	1	676	3	3901	0.435074
GO:0031167	rRNA methylation	biological_process	13	1	676	3	3901	0.435074
GO:0042602	riboflavin reductase (NADPH) activity	molecular_function	7	1	676	3	3901	0.435074
GO:0030060	L-malate dehydrogenase activity	molecular_function	7	1	676	3	3901	0.435074
GO:0006811	ion transport	biological_process	5	1	676	3	3901	0.435074
GO:0006415	translational termination	biological_process	8	1	676	3	3901	0.435074
GO:0003700	sequence-specific DNA binding transcription factor activity	molecular_function	4	9	676	48	3901	0.455863
GO:0000786	nucleosome	cellular_component	12	4	676	20	3901	0.465614
GO:0003755	peptidyl-prolyl cis-trans isomerase activity	molecular_function	6	4	676	20	3901	0.465614
GO:0006479	protein methylation	biological_process	6	2	676	9	3901	0.4795
GO:0008276	protein methyltransferase activity	molecular_function	7	2	676	9	3901	0.4795
GO:0030528	transcription regulator activity	molecular_function	NA	3	676	15	3901	0.495925
GO:0007205	activation of protein kinase C activity by G-protein coupled receptor protein signaling pathway	biological_process	9	1	676	4	3901	0.533045
GO:0033014	tetrapyrrole biosynthetic process	biological_process	7	1	676	4	3901	0.533045
GO:0006821	chloride transport	biological_process	8	1	676	4	3901	0.533045
GO:0006796	phosphate-containing compound metabolic process	biological_process	6	1	676	4	3901	0.533045
GO:0003697	single-stranded DNA binding	molecular_function	8	1	676	4	3901	0.533045
GO:0035556	intracellular signal transduction	biological_process	7	1	676	4	3901	0.533045
GO:0004556	alpha-amylase activity	molecular_function	8	1	676	4	3901	0.533045
GO:0004835	tubulin-tyrosine ligase activity	molecular_function	7	1	676	4	3901	0.533045
GO:0016811	hydrolase activity, acting on carbon-nitrogen (but not peptide) bonds, in linear amides	molecular_function	6	1	676	4	3901	0.533045
GO:0006879	cellular iron ion homeostasis	biological_process	11	1	676	4	3901	0.533045
GO:0008199	ferric iron binding	molecular_function	9	1	676	4	3901	0.533045
GO:0009236	cobalamin biosynthetic process	biological_process	8	1	676	4	3901	0.533045
GO:0005247	voltage-gated chloride channel activity	molecular_function	11	1	676	4	3901	0.533045
GO:0006071	glycerol metabolic process	biological_process	7	1	676	4	3901	0.533045
GO:0004143	diacylglycerol kinase activity	molecular_function	7	1	676	4	3901	0.533045
GO:0005681	spliceosomal complex	cellular_component	8	1	676	4	3901	0.533045
GO:0006072	glycerol-3-phosphate metabolic process	biological_process	8	1	676	4	3901	0.533045
GO:0046168	glycerol-3-phosphate catabolic process	biological_process	7	1	676	4	3901	0.533045
GO:0006826	iron ion transport	biological_process	9	1	676	4	3901	0.533045
GO:0008171	O-methyltransferase activity	molecular_function	7	2	676	10	3901	0.538548
GO:0006813	potassium ion transport	biological_process	8	2	676	10	3901	0.538548
GO:0016851	magnesium chelatase activity	molecular_function	7	2	676	10	3901	0.538548
GO:0006470	protein dephosphorylation	biological_process	8	3	676	16	3901	0.54206
GO:0016769	transferase activity, transferring nitrogenous groups	molecular_function	5	3	676	16	3901	0.54206
GO:0006334	nucleosome assembly	biological_process	12	4	676	22	3901	0.54532
GO:0004222	metalloendopeptidase activity	molecular_function	8	5	676	28	3901	0.548414
GO:0016747	transferase activity, transferring acyl groups other than amino-acyl groups	molecular_function	6	6	676	35	3901	0.581717
GO:0006139	nucleobase-containing compound metabolic process	biological_process	6	3	676	17	3901	0.585652
GO:0006486	protein glycosylation	biological_process	8	3	676	17	3901	0.585652
GO:0042626	ATPase activity, coupled to transmembrane movement of substances	molecular_function	12	2	676	11	3901	0.592793
GO:0006355	regulation of transcription, DNA-dependent	biological_process	11	17	676	101	3901	0.595135
GO:0006367	transcription initiation from RNA polymerase II promoter	biological_process	10	1	676	5	3901	0.614046
GO:0004181	metallocarboxypeptidase activity	molecular_function	9	1	676	5	3901	0.614046
GO:0007067	mitosis	biological_process	7	1	676	5	3901	0.614046
GO:0003779	actin binding	molecular_function	6	1	676	5	3901	0.614046
GO:0004659	prenyltransferase activity	molecular_function	6	1	676	5	3901	0.614046
GO:0006505	GPI anchor metabolic process	biological_process	10	1	676	5	3901	0.614046
GO:0004185	serine-type carboxypeptidase activity	molecular_function	9	1	676	5	3901	0.614046
GO:0005351	sugar:hydrogen symporter activity	molecular_function	10	1	676	5	3901	0.614046
GO:0000079	regulation of cyclin-dependent protein kinase activity	biological_process	12	1	676	5	3901	0.614046
GO:0016853	isomerase activity	molecular_function	4	1	676	5	3901	0.614046
GO:0019901	protein kinase binding	molecular_function	7	1	676	5	3901	0.614046
GO:0004540	ribonuclease activity	molecular_function	7	1	676	5	3901	0.614046
GO:0001510	RNA methylation	biological_process	10	1	676	5	3901	0.614046
GO:0008643	carbohydrate transport	biological_process	5	1	676	5	3901	0.614046
GO:0007017	microtubule-based process	biological_process	5	1	676	5	3901	0.614046
GO:0008610	lipid biosynthetic process	biological_process	6	3	676	18	3901	0.626496
GO:0044237	cellular metabolic process	biological_process	4	8	676	49	3901	0.633105
GO:0004252	serine-type endopeptidase activity	molecular_function	8	6	676	37	3901	0.639104
GO:0016829	lyase activity	molecular_function	4	2	676	12	3901	0.642124
GO:0016773	phosphotransferase activity, alcohol group as acceptor	molecular_function	6	3	676	19	3901	0.664481
GO:0003746	translation elongation factor activity	molecular_function	8	1	676	6	3901	0.681014
GO:0016624	oxidoreductase activity, acting on the aldehyde or oxo group of donors, disulfide as acceptor	molecular_function	6	1	676	6	3901	0.681014
GO:0009341	beta-galactosidase complex	cellular_component	6	1	676	6	3901	0.681014
GO:0030976	thiamine pyrophosphate binding	molecular_function	6	1	676	6	3901	0.681014
GO:0032313	regulation of Rab GTPase activity	biological_process	16	1	676	6	3901	0.681014
GO:0008299	isoprenoid biosynthetic process	biological_process	6	1	676	6	3901	0.681014
GO:0005097	Rab GTPase activator activity	molecular_function	7	1	676	6	3901	0.681014
GO:0004565	beta-galactosidase activity	molecular_function	8	1	676	6	3901	0.681014
GO:0006289	nucleotide-excision repair	biological_process	10	2	676	13	3901	0.686613
GO:0006364	rRNA processing	biological_process	11	2	676	13	3901	0.686613
GO:0008236	serine-type peptidase activity	molecular_function	7	2	676	14	3901	0.726454
GO:0003702	RNA polymerase II transcription factor activity	molecular_function	NA	1	676	7	3901	0.736376
GO:0045261	proton-transporting ATP synthase complex, catalytic core F(1)	cellular_component	8	1	676	7	3901	0.736376
GO:0008408	3'-5' exonuclease activity	molecular_function	8	1	676	7	3901	0.736376
GO:0000139	Golgi membrane	cellular_component	11	1	676	7	3901	0.736376
GO:0005524	ATP binding	molecular_function	9	84	676	516	3901	0.768589
GO:0000156	two-component response regulator activity	molecular_function	5	1	676	8	3901	0.782141
GO:0005743	mitochondrial inner membrane	cellular_component	13	1	676	8	3901	0.782141
GO:0016757	transferase activity, transferring glycosyl groups	molecular_function	5	1	676	8	3901	0.782141
GO:0051539	4 iron, 4 sulfur cluster binding	molecular_function	6	1	676	8	3901	0.782141
GO:0006464	cellular protein modification process	biological_process	7	3	676	23	3901	0.788022
GO:0000151	ubiquitin ligase complex	cellular_component	7	2	676	16	3901	0.793329
GO:0004842	ubiquitin-protein ligase activity	molecular_function	6	2	676	16	3901	0.793329
GO:0016567	protein ubiquitination	biological_process	10	2	676	16	3901	0.793329
GO:0016758	transferase activity, transferring hexosyl groups	molecular_function	6	2	676	16	3901	0.793329
GO:0008080	N-acetyltransferase activity	molecular_function	8	3	676	24	3901	0.812254
GO:0004553	hydrolase activity, hydrolyzing O-glycosyl compounds	molecular_function	6	9	676	65	3901	0.818118
GO:0006414	translational elongation	biological_process	8	1	676	9	3901	0.819971
GO:0004190	aspartic-type endopeptidase activity	molecular_function	8	1	676	9	3901	0.819971
GO:2001070	starch binding	molecular_function	6	1	676	9	3901	0.819971
GO:0000160	two-component signal transduction system (phosphorelay)	biological_process	8	1	676	9	3901	0.819971
GO:0010277	chlorophyllide a oxygenase [overall] activity	molecular_function	7	1	676	9	3901	0.819971
GO:0043169	cation binding	molecular_function	5	1	676	9	3901	0.819971
GO:0008033	tRNA processing	biological_process	11	2	676	17	3901	0.821019
GO:0016779	nucleotidyltransferase activity	molecular_function	6	2	676	17	3901	0.821019
GO:0051536	iron-sulfur cluster binding	molecular_function	5	3	676	25	3901	0.8341
GO:0004806	triglyceride lipase activity	molecular_function	7	3	676	25	3901	0.8341
GO:0008168	methyltransferase activity	molecular_function	6	10	676	73	3901	0.837324
GO:0005694	chromosome	cellular_component	9	1	676	10	3901	0.85124
GO:0016887	ATPase activity	molecular_function	9	10	676	75	3901	0.860963
GO:0008270	zinc ion binding	molecular_function	8	20	676	141	3901	0.869777
GO:0015299	solute:hydrogen antiporter activity	molecular_function	9	1	676	11	3901	0.877085
GO:0008138	protein tyrosine/serine/threonine phosphatase activity	molecular_function	9	1	676	11	3901	0.877085
GO:0045454	cell redox homeostasis	biological_process	6	4	676	35	3901	0.879773
GO:0006457	protein folding	biological_process	7	7	676	58	3901	0.897538
GO:0001522	pseudouridine synthesis	biological_process	10	1	676	12	3901	0.898445
GO:0004518	nuclease activity	molecular_function	6	1	676	12	3901	0.898445
GO:0006662	glycerol ether metabolic process	biological_process	7	1	676	12	3901	0.898445
GO:0009982	pseudouridine synthase activity	molecular_function	6	1	676	13	3901	0.916098
GO:0005198	structural molecule activity	molecular_function	3	1	676	13	3901	0.916098
GO:0005737	cytoplasm	cellular_component	7	15	676	116	3901	0.922815
GO:0005783	endoplasmic reticulum	cellular_component	9	1	676	14	3901	0.930686
GO:0004497	monooxygenase activity	molecular_function	5	1	676	14	3901	0.930686
GO:0051537	2 iron, 2 sulfur cluster binding	molecular_function	6	1	676	14	3901	0.930686
GO:0009451	RNA modification	biological_process	9	1	676	14	3901	0.930686
GO:0003684	damaged DNA binding	molecular_function	7	1	676	14	3901	0.930686
GO:0016740	transferase activity	molecular_function	4	3	676	32	3901	0.933917
GO:0006260	DNA replication	biological_process	9	3	676	33	3901	0.942442
GO:0009058	biosynthetic process	biological_process	4	9	676	79	3901	0.946958
GO:0016209	antioxidant activity	molecular_function	3	1	676	16	3901	0.952701
GO:0010181	FMN binding	molecular_function	7	1	676	16	3901	0.952701
GO:0031072	heat shock protein binding	molecular_function	5	3	676	37	3901	0.967316
GO:0006633	fatty acid biosynthetic process	biological_process	9	1	676	18	3901	0.967731
GO:0000166	nucleotide binding	molecular_function	5	5	676	54	3901	0.969357
GO:0003924	GTPase activity	molecular_function	9	4	676	46	3901	0.969776
GO:0003677	DNA binding	molecular_function	6	23	676	189	3901	0.981749
GO:0015035	protein disulfide oxidoreductase activity	molecular_function	7	1	676	21	3901	0.981824
GO:0015031	protein transport	biological_process	6	1	676	22	3901	0.98499
GO:0004386	helicase activity	molecular_function	9	8	676	84	3901	0.985696
GO:0006310	DNA recombination	biological_process	9	1	676	24	3901	0.989767
GO:0051082	unfolded protein binding	molecular_function	5	1	676	24	3901	0.989767
GO:0006418	tRNA aminoacylation for protein translation	biological_process	12	1	676	26	3901	0.993024
GO:0004812	aminoacyl-tRNA ligase activity	molecular_function	7	1	676	28	3901	0.995246
GO:0008026	ATP-dependent helicase activity	molecular_function	11	5	676	69	3901	0.995753
GO:0006511	ubiquitin-dependent protein catabolic process	biological_process	9	1	676	29	3901	0.996076
GO:0016881	acid-amino acid ligase activity	molecular_function	6	1	676	30	3901	0.996761
GO:0003723	RNA binding	molecular_function	6	6	676	86	3901	0.998623
GO:0005525	GTP binding	molecular_function	9	4	676	72	3901	0.9993
GO:0006886	intracellular protein transport	biological_process	7	1	676	45	3901	0.999819
GO:0005634	nucleus	cellular_component	9	10	676	141	3901	0.999906
GO:0005515	protein binding	molecular_function	4	51	676	453	3901	0.999945
GO:0003676	nucleic acid binding	molecular_function	5	19	676	222	3901	0.999959
GO:0005622	intracellular	cellular_component	5	15	676	226	3901	1
GO:0005840	ribosome	cellular_component	9	2	676	116	3901	1
GO:0003735	structural constituent of ribosome	molecular_function	4	2	676	122	3901	1
GO:0006412	translation	biological_process	7	3	676	155	3901	1
GO:0004114	3',5'-cyclic-nucleotide phosphodiesterase activity	molecular_function	9	0	676	3	3901	1
GO:0004077	biotin-[acetyl-CoA-carboxylase] ligase activity	molecular_function	7	0	676	3	3901	1
GO:0004003	ATP-dependent DNA helicase activity	molecular_function	11	0	676	4	3901	1
GO:0004372	glycine hydroxymethyltransferase activity	molecular_function	7	0	676	2	3901	1
GO:0045158	electron transporter, transferring electrons within cytochrome b6/f complex of photosystem II activity	molecular_function	4	0	676	1	3901	1
GO:0034023	5-(carboxyamino)imidazole ribonucleotide mutase activity	molecular_function	6	0	676	1	3901	1
GO:0016598	protein arginylation	biological_process	10	0	676	1	3901	1
GO:0005663	DNA replication factor C complex	cellular_component	12	0	676	3	3901	1
GO:0006904	vesicle docking involved in exocytosis	biological_process	7	0	676	4	3901	1
GO:0004357	glutamate-cysteine ligase activity	molecular_function	7	0	676	1	3901	1
GO:0009052	pentose-phosphate shunt, non-oxidative branch	biological_process	15	0	676	3	3901	1
GO:0006402	mRNA catabolic process	biological_process	9	0	676	1	3901	1
GO:0031491	nucleosome binding	molecular_function	5	0	676	1	3901	1
GO:0015746	citrate transport	biological_process	10	0	676	1	3901	1
GO:0008685	2-C-methyl-D-erythritol 2,4-cyclodiphosphate synthase activity	molecular_function	6	0	676	1	3901	1
GO:0000045	autophagic vacuole assembly	biological_process	8	0	676	1	3901	1
GO:0008757	S-adenosylmethionine-dependent methyltransferase activity	molecular_function	7	0	676	4	3901	1
GO:0033925	mannosyl-glycoprotein endo-beta-N-acetylglucosaminidase activity	molecular_function	7	0	676	1	3901	1
GO:0004657	proline dehydrogenase activity	molecular_function	6	0	676	1	3901	1
GO:0030001	metal ion transport	biological_process	7	0	676	11	3901	1
GO:0045892	negative regulation of transcription, DNA-dependent	biological_process	12	0	676	1	3901	1
GO:0045040	protein import into mitochondrial outer membrane	biological_process	8	0	676	1	3901	1
GO:0004221	ubiquitin thiolesterase activity	molecular_function	7	0	676	16	3901	1
GO:0008017	microtubule binding	molecular_function	7	0	676	1	3901	1
GO:0009496	plastoquinol--plastocyanin reductase activity	molecular_function	7	0	676	1	3901	1
GO:0019239	deaminase activity	molecular_function	4	0	676	2	3901	1
GO:0016226	iron-sulfur cluster assembly	biological_process	5	0	676	5	3901	1
GO:0048015	phosphatidylinositol-mediated signaling	biological_process	9	0	676	2	3901	1
GO:0004591	oxoglutarate dehydrogenase (succinyl-transferring) activity	molecular_function	7	0	676	2	3901	1
GO:0008283	cell proliferation	biological_process	4	0	676	2	3901	1
GO:0009312	oligosaccharide biosynthetic process	biological_process	7	0	676	4	3901	1
GO:0006562	proline catabolic process	biological_process	10	0	676	1	3901	1
GO:0006974	response to DNA damage stimulus	biological_process	6	0	676	1	3901	1
GO:0004652	polynucleotide adenylyltransferase activity	molecular_function	8	0	676	1	3901	1
GO:0009579	thylakoid	cellular_component	7	0	676	1	3901	1
GO:0032012	regulation of ARF protein signal transduction	biological_process	11	0	676	4	3901	1
GO:0004844	uracil DNA N-glycosylase activity	molecular_function	9	0	676	1	3901	1
GO:0017038	protein import	biological_process	5	0	676	2	3901	1
GO:0004017	adenylate kinase activity	molecular_function	9	0	676	1	3901	1
GO:0050113	inositol oxygenase activity	molecular_function	6	0	676	1	3901	1
GO:0004499	N,N-dimethylaniline monooxygenase activity	molecular_function	7	0	676	1	3901	1
GO:0006265	DNA topological change	biological_process	10	0	676	7	3901	1
GO:0003904	deoxyribodipyrimidine photo-lyase activity	molecular_function	7	0	676	1	3901	1
GO:0016830	carbon-carbon lyase activity	molecular_function	5	0	676	1	3901	1
GO:0005669	transcription factor TFIID complex	cellular_component	10	0	676	2	3901	1
GO:0050897	cobalt ion binding	molecular_function	8	0	676	1	3901	1
GO:0009089	lysine biosynthetic process via diaminopimelate	biological_process	11	0	676	1	3901	1
GO:0009113	purine base biosynthetic process	biological_process	10	0	676	1	3901	1
GO:0046527	glucosyltransferase activity	molecular_function	7	0	676	1	3901	1
GO:0003712	transcription cofactor activity	molecular_function	5	0	676	2	3901	1
GO:0001671	ATPase activator activity	molecular_function	5	0	676	3	3901	1
GO:0005543	phospholipid binding	molecular_function	5	0	676	4	3901	1
GO:0004645	phosphorylase activity	molecular_function	7	0	676	1	3901	1
GO:0015109	chromate transmembrane transporter activity	molecular_function	9	0	676	1	3901	1
GO:0003885	D-arabinono-1,4-lactone oxidase activity	molecular_function	7	0	676	1	3901	1
GO:0005960	glycine cleavage complex	cellular_component	9	0	676	1	3901	1
GO:0043666	regulation of phosphoprotein phosphatase activity	biological_process	10	0	676	1	3901	1
GO:0042773	ATP synthesis coupled electron transport	biological_process	14	0	676	1	3901	1
GO:0042651	thylakoid membrane	cellular_component	9	0	676	2	3901	1
GO:0018738	S-formylglutathione hydrolase activity	molecular_function	7	0	676	1	3901	1
GO:0004437	inositol or phosphatidylinositol phosphatase activity	molecular_function	NA	0	676	3	3901	1
GO:0004721	phosphoprotein phosphatase activity	molecular_function	8	0	676	2	3901	1
GO:0000398	nuclear mRNA splicing, via spliceosome	biological_process	11	0	676	3	3901	1
GO:0016714	oxidoreductase activity, acting on paired donors, with incorporation or reduction of molecular oxygen, reduced pteridine as one donor, and incorporation of one atom of oxygen	molecular_function	6	0	676	1	3901	1
GO:0048478	replication fork protection	biological_process	12	0	676	1	3901	1
GO:0008759	UDP-3-O-[3-hydroxymyristoyl] N-acetylglucosamine deacetylase activity	molecular_function	7	0	676	1	3901	1
GO:0015937	coenzyme A biosynthetic process	biological_process	11	0	676	3	3901	1
GO:0045300	acyl-[acyl-carrier-protein] desaturase activity	molecular_function	7	0	676	1	3901	1
GO:0004607	phosphatidylcholine-sterol O-acyltransferase activity	molecular_function	8	0	676	1	3901	1
GO:0016715	oxidoreductase activity, acting on paired donors, with incorporation or reduction of molecular oxygen, reduced ascorbate as one donor, and incorporation of one atom of oxygen	molecular_function	6	0	676	1	3901	1
GO:0034450	ubiquitin-ubiquitin ligase activity	molecular_function	8	0	676	1	3901	1
GO:0016790	thiolester hydrolase activity	molecular_function	6	0	676	1	3901	1
GO:0043085	positive regulation of catalytic activity	biological_process	5	0	676	1	3901	1
GO:0015079	potassium ion transmembrane transporter activity	molecular_function	10	0	676	4	3901	1
GO:0032549	ribonucleoside binding	molecular_function	6	0	676	4	3901	1
GO:0004298	threonine-type endopeptidase activity	molecular_function	8	0	676	15	3901	1
GO:0004476	mannose-6-phosphate isomerase activity	molecular_function	7	0	676	1	3901	1
GO:0016670	oxidoreductase activity, acting on a sulfur group of donors, oxygen as acceptor	molecular_function	6	0	676	1	3901	1
GO:0007034	vacuolar transport	biological_process	6	0	676	1	3901	1
GO:0003873	6-phosphofructo-2-kinase activity	molecular_function	9	0	676	1	3901	1
GO:0006366	transcription from RNA polymerase II promoter	biological_process	11	0	676	1	3901	1
GO:0019904	protein domain specific binding	molecular_function	5	0	676	1	3901	1
GO:0004821	histidine-tRNA ligase activity	molecular_function	8	0	676	1	3901	1
GO:0004150	dihydroneopterin aldolase activity	molecular_function	7	0	676	1	3901	1
GO:0046429	4-hydroxy-3-methylbut-2-en-1-yl diphosphate synthase activity	molecular_function	7	0	676	1	3901	1
GO:0008324	cation transmembrane transporter activity	molecular_function	7	0	676	5	3901	1
GO:0004329	formate-tetrahydrofolate ligase activity	molecular_function	6	0	676	1	3901	1
GO:0009276	Gram-negative-bacterium-type cell wall	cellular_component	8	0	676	2	3901	1
GO:0004363	glutathione synthase activity	molecular_function	7	0	676	1	3901	1
GO:0009234	menaquinone biosynthetic process	biological_process	8	0	676	1	3901	1
GO:0030244	cellulose biosynthetic process	biological_process	10	0	676	2	3901	1
GO:0008839	dihydrodipicolinate reductase activity	molecular_function	7	0	676	1	3901	1
GO:0000922	spindle pole	cellular_component	10	0	676	4	3901	1
GO:0006269	DNA replication, synthesis of RNA primer	biological_process	9	0	676	2	3901	1
GO:0000502	proteasome complex	cellular_component	7	0	676	1	3901	1
GO:0035300	inositol-1,3,4-trisphosphate 5/6-kinase activity	molecular_function	NA	0	676	2	3901	1
GO:0005758	mitochondrial intermembrane space	cellular_component	12	0	676	1	3901	1
GO:0003883	CTP synthase activity	molecular_function	6	0	676	1	3901	1
GO:0008081	phosphoric diester hydrolase activity	molecular_function	7	0	676	5	3901	1
GO:0051301	cell division	biological_process	5	0	676	1	3901	1
GO:0015450	P-P-bond-hydrolysis-driven protein transmembrane transporter activity	molecular_function	8	0	676	6	3901	1
GO:0008375	acetylglucosaminyltransferase activity	molecular_function	7	0	676	8	3901	1
GO:0046907	intracellular transport	biological_process	6	0	676	1	3901	1
GO:0005674	transcription factor TFIIF complex	cellular_component	10	0	676	1	3901	1
GO:0006021	inositol biosynthetic process	biological_process	7	0	676	1	3901	1
GO:0003906	DNA-(apurinic or apyrimidinic site) lyase activity	molecular_function	9	0	676	2	3901	1
GO:0006626	protein targeting to mitochondrion	biological_process	6	0	676	5	3901	1
GO:0006857	oligopeptide transport	biological_process	7	0	676	2	3901	1
GO:0003840	gamma-glutamyltransferase activity	molecular_function	7	0	676	2	3901	1
GO:0016114	terpenoid biosynthetic process	biological_process	7	0	676	2	3901	1
GO:0008380	RNA splicing	biological_process	10	0	676	1	3901	1
GO:0006433	prolyl-tRNA aminoacylation	biological_process	13	0	676	2	3901	1
GO:0005741	mitochondrial outer membrane	cellular_component	13	0	676	4	3901	1
GO:0019843	rRNA binding	molecular_function	7	0	676	6	3901	1
GO:0043022	ribosome binding	molecular_function	5	0	676	2	3901	1
GO:0018279	protein N-linked glycosylation via asparagine	biological_process	10	0	676	1	3901	1
GO:0004489	methylenetetrahydrofolate reductase (NADPH) activity	molecular_function	7	0	676	1	3901	1
GO:0031120	snRNA pseudouridine synthesis	biological_process	11	0	676	2	3901	1
GO:0004576	oligosaccharyl transferase activity	molecular_function	7	0	676	1	3901	1
GO:0030833	regulation of actin filament polymerization	biological_process	10	0	676	1	3901	1
GO:0000103	sulfate assimilation	biological_process	6	0	676	1	3901	1
GO:0004602	glutathione peroxidase activity	molecular_function	7	0	676	2	3901	1
GO:0009117	nucleotide metabolic process	biological_process	9	0	676	1	3901	1
GO:0006522	alanine metabolic process	biological_process	9	0	676	1	3901	1
GO:0009376	HslUV protease complex	cellular_component	9	0	676	1	3901	1
GO:0008158	hedgehog receptor activity	molecular_function	6	0	676	1	3901	1
GO:0004399	histidinol dehydrogenase activity	molecular_function	7	0	676	1	3901	1
GO:0016702	oxidoreductase activity, acting on single donors with incorporation of molecular oxygen, incorporation of two atoms of oxygen	molecular_function	6	0	676	2	3901	1
GO:0006605	protein targeting	biological_process	6	0	676	1	3901	1
GO:0006432	phenylalanyl-tRNA aminoacylation	biological_process	13	0	676	2	3901	1
GO:0005786	signal recognition particle, endoplasmic reticulum targeting	cellular_component	10	0	676	1	3901	1
GO:0007154	cell communication	biological_process	5	0	676	5	3901	1
GO:0004970	ionotropic glutamate receptor activity	molecular_function	7	0	676	1	3901	1
GO:0047750	cholestenol delta-isomerase activity	molecular_function	7	0	676	1	3901	1
GO:0006333	chromatin assembly or disassembly	biological_process	7	0	676	1	3901	1
GO:0004370	glycerol kinase activity	molecular_function	7	0	676	1	3901	1
GO:0016888	endodeoxyribonuclease activity, producing 5'-phosphomonoesters	molecular_function	9	0	676	1	3901	1
GO:0016679	oxidoreductase activity, acting on diphenols and related substances as donors	molecular_function	5	0	676	2	3901	1
GO:0004418	hydroxymethylbilane synthase activity	molecular_function	6	0	676	1	3901	1
GO:0048500	signal recognition particle	cellular_component	9	0	676	5	3901	1
GO:0006891	intra-Golgi vesicle-mediated transport	biological_process	7	0	676	2	3901	1
GO:0005798	Golgi-associated vesicle	cellular_component	11	0	676	1	3901	1
GO:0051186	cofactor metabolic process	biological_process	5	0	676	1	3901	1
GO:0004525	ribonuclease III activity	molecular_function	10	0	676	1	3901	1
GO:0008173	RNA methyltransferase activity	molecular_function	7	0	676	6	3901	1
GO:0006222	UMP biosynthetic process	biological_process	11	0	676	2	3901	1
GO:0003896	DNA primase activity	molecular_function	9	0	676	2	3901	1
GO:0006725	cellular aromatic compound metabolic process	biological_process	5	0	676	2	3901	1
GO:0000256	allantoin catabolic process	biological_process	8	0	676	1	3901	1
GO:0006352	transcription initiation, DNA-dependent	biological_process	9	0	676	9	3901	1
GO:0003964	RNA-directed DNA polymerase activity	molecular_function	8	0	676	1	3901	1
GO:0022904	respiratory electron transport chain	biological_process	8	0	676	1	3901	1
GO:0006564	L-serine biosynthetic process	biological_process	10	0	676	1	3901	1
GO:0004798	thymidylate kinase activity	molecular_function	9	0	676	1	3901	1
GO:0004152	dihydroorotate dehydrogenase activity	molecular_function	7	0	676	2	3901	1
GO:0003918	DNA topoisomerase (ATP-hydrolyzing) activity	molecular_function	12	0	676	4	3901	1
GO:0006003	fructose 2,6-bisphosphate metabolic process	biological_process	7	0	676	1	3901	1
GO:0006400	tRNA modification	biological_process	12	0	676	5	3901	1
GO:0017056	structural constituent of nuclear pore	molecular_function	4	0	676	1	3901	1
GO:0004751	ribose-5-phosphate isomerase activity	molecular_function	7	0	676	3	3901	1
GO:0004519	endonuclease activity	molecular_function	7	0	676	8	3901	1
GO:0003871	5-methyltetrahydropteroyltriglutamate-homocysteine S-methyltransferase activity	molecular_function	8	0	676	1	3901	1
GO:0003796	lysozyme activity	molecular_function	7	0	676	1	3901	1
GO:0016651	oxidoreductase activity, acting on NADH or NADPH	molecular_function	5	0	676	4	3901	1
GO:0004044	amidophosphoribosyltransferase activity	molecular_function	7	0	676	1	3901	1
GO:0019887	protein kinase regulator activity	molecular_function	5	0	676	1	3901	1
GO:0004392	heme oxygenase (decyclizing) activity	molecular_function	6	0	676	1	3901	1
GO:0005853	eukaryotic translation elongation factor 1 complex	cellular_component	9	0	676	2	3901	1
GO:0035004	phosphatidylinositol 3-kinase activity	molecular_function	7	0	676	1	3901	1
GO:0010027	thylakoid membrane organization	biological_process	7	0	676	1	3901	1
GO:0016785	transferase activity, transferring selenium-containing groups	molecular_function	5	0	676	1	3901	1
GO:0016458	gene silencing	biological_process	9	0	676	1	3901	1
GO:0009411	response to UV	biological_process	7	0	676	1	3901	1
GO:0008792	arginine decarboxylase activity	molecular_function	7	0	676	1	3901	1
GO:0003862	3-isopropylmalate dehydrogenase activity	molecular_function	7	0	676	1	3901	1
GO:0008762	UDP-N-acetylmuramate dehydrogenase activity	molecular_function	7	0	676	6	3901	1
GO:0019867	outer membrane	cellular_component	4	0	676	2	3901	1
GO:0006426	glycyl-tRNA aminoacylation	biological_process	13	0	676	2	3901	1
GO:0032324	molybdopterin cofactor biosynthetic process	biological_process	7	0	676	1	3901	1
GO:0006914	autophagy	biological_process	6	0	676	1	3901	1
GO:0004573	mannosyl-oligosaccharide glucosidase activity	molecular_function	8	0	676	1	3901	1
GO:0006006	glucose metabolic process	biological_process	9	0	676	1	3901	1
GO:0004832	valine-tRNA ligase activity	molecular_function	8	0	676	1	3901	1
GO:0006184	GTP catabolic process	biological_process	12	0	676	3	3901	1
GO:0033897	ribonuclease T2 activity	molecular_function	10	0	676	1	3901	1
GO:0005787	signal peptidase complex	cellular_component	11	0	676	1	3901	1
GO:0008534	oxidized purine base lesion DNA N-glycosylase activity	molecular_function	10	0	676	1	3901	1
GO:0003827	alpha-1,3-mannosylglycoprotein 2-beta-N-acetylglucosaminyltransferase activity	molecular_function	8	0	676	1	3901	1
GO:0019307	mannose biosynthetic process	biological_process	9	0	676	2	3901	1
GO:0045905	positive regulation of translational termination	biological_process	10	0	676	1	3901	1
GO:0004550	nucleoside diphosphate kinase activity	molecular_function	8	0	676	1	3901	1
GO:0015093	ferrous iron transmembrane transporter activity	molecular_function	12	0	676	17	3901	1
GO:0015940	pantothenate biosynthetic process	biological_process	8	0	676	2	3901	1
GO:0042546	cell wall biogenesis	biological_process	5	0	676	3	3901	1
GO:0030488	tRNA methylation	biological_process	13	0	676	2	3901	1
GO:0016833	oxo-acid-lyase activity	molecular_function	6	0	676	1	3901	1
GO:0070011	peptidase activity, acting on L-amino acid peptides	molecular_function	6	0	676	1	3901	1
GO:0016876	ligase activity, forming aminoacyl-tRNA and related compounds	molecular_function	6	0	676	5	3901	1
GO:0004830	tryptophan-tRNA ligase activity	molecular_function	8	0	676	3	3901	1
GO:0016023	cytoplasmic membrane-bounded vesicle	cellular_component	10	0	676	1	3901	1
GO:0016272	prefoldin complex	cellular_component	5	0	676	4	3901	1
GO:0004640	phosphoribosylanthranilate isomerase activity	molecular_function	7	0	676	1	3901	1
GO:0000145	exocyst	cellular_component	11	0	676	2	3901	1
GO:0005744	mitochondrial inner membrane presequence translocase complex	cellular_component	14	0	676	2	3901	1
GO:0009378	four-way junction helicase activity	molecular_function	11	0	676	13	3901	1
GO:0009360	DNA polymerase III complex	cellular_component	8	0	676	1	3901	1
GO:0016852	sirohydrochlorin cobaltochelatase activity	molecular_function	5	0	676	1	3901	1
GO:0000062	fatty-acyl-CoA binding	molecular_function	6	0	676	3	3901	1
GO:0004781	sulfate adenylyltransferase (ATP) activity	molecular_function	9	0	676	1	3901	1
GO:0016636	oxidoreductase activity, acting on the CH-CH group of donors, iron-sulfur protein as acceptor	molecular_function	6	0	676	1	3901	1
GO:0004000	adenosine deaminase activity	molecular_function	7	0	676	1	3901	1
GO:0008119	thiopurine S-methyltransferase activity	molecular_function	8	0	676	1	3901	1
GO:0006144	purine base metabolic process	biological_process	9	0	676	1	3901	1
GO:0055070	copper ion homeostasis	biological_process	11	0	676	1	3901	1
GO:0004820	glycine-tRNA ligase activity	molecular_function	8	0	676	2	3901	1
GO:0016799	hydrolase activity, hydrolyzing N-glycosyl compounds	molecular_function	6	0	676	3	3901	1
GO:0016998	cell wall macromolecule catabolic process	biological_process	6	0	676	2	3901	1
GO:0004301	epoxide hydrolase activity	molecular_function	7	0	676	2	3901	1
GO:0000775	chromosome, centromeric region	cellular_component	12	0	676	3	3901	1
GO:0006189	'de novo' IMP biosynthetic process	biological_process	13	0	676	2	3901	1
GO:0008963	phospho-N-acetylmuramoyl-pentapeptide-transferase activity	molecular_function	7	0	676	1	3901	1
GO:0050821	protein stabilization	biological_process	10	0	676	1	3901	1
GO:0008703	5-amino-6-(5-phosphoribosylamino)uracil reductase activity	molecular_function	7	0	676	2	3901	1
GO:0003968	RNA-directed RNA polymerase activity	molecular_function	8	0	676	1	3901	1
GO:0016485	protein processing	biological_process	7	0	676	2	3901	1
GO:0009349	riboflavin synthase complex	cellular_component	5	0	676	1	3901	1
GO:0032259	methylation	biological_process	4	0	676	5	3901	1
GO:0016774	phosphotransferase activity, carboxyl group as acceptor	molecular_function	6	0	676	1	3901	1
GO:0008440	inositol-1,4,5-trisphosphate 3-kinase activity	molecular_function	8	0	676	1	3901	1
GO:0019310	inositol catabolic process	biological_process	7	0	676	1	3901	1
GO:0006561	proline biosynthetic process	biological_process	10	0	676	1	3901	1
GO:0005576	extracellular region	cellular_component	3	0	676	1	3901	1
GO:0006044	N-acetylglucosamine metabolic process	biological_process	8	0	676	1	3901	1
GO:0042803	protein homodimerization activity	molecular_function	6	0	676	1	3901	1
GO:0006563	L-serine metabolic process	biological_process	9	0	676	2	3901	1
GO:0004527	exonuclease activity	molecular_function	7	0	676	3	3901	1
GO:0005618	cell wall	cellular_component	6	0	676	2	3901	1
GO:0045263	proton-transporting ATP synthase complex, coupling factor F(o)	cellular_component	8	0	676	2	3901	1
GO:0006760	folic acid-containing compound metabolic process	biological_process	7	0	676	1	3901	1
GO:0004677	DNA-dependent protein kinase activity	molecular_function	9	0	676	1	3901	1
GO:0009253	peptidoglycan catabolic process	biological_process	9	0	676	1	3901	1
GO:0004417	hydroxyethylthiazole kinase activity	molecular_function	7	0	676	1	3901	1
GO:0006597	spermine biosynthetic process	biological_process	10	0	676	1	3901	1
GO:0019008	molybdopterin synthase complex	cellular_component	5	0	676	1	3901	1
GO:0016986	transcription initiation factor activity	molecular_function	NA	0	676	2	3901	1
GO:0046836	glycolipid transport	biological_process	6	0	676	1	3901	1
GO:0004177	aminopeptidase activity	molecular_function	8	0	676	8	3901	1
GO:0006890	retrograde vesicle-mediated transport, Golgi to ER	biological_process	7	0	676	1	3901	1
GO:0007049	cell cycle	biological_process	5	0	676	6	3901	1
GO:0004852	uroporphyrinogen-III synthase activity	molecular_function	7	0	676	1	3901	1
GO:0006801	superoxide metabolic process	biological_process	6	0	676	5	3901	1
GO:0003847	1-alkyl-2-acetylglycerophosphocholine esterase activity	molecular_function	7	0	676	1	3901	1
GO:0046854	phosphatidylinositol phosphorylation	biological_process	10	0	676	5	3901	1
GO:0016563	transcription activator activity	molecular_function	NA	0	676	1	3901	1
GO:0005675	holo TFIIH complex	cellular_component	10	0	676	1	3901	1
GO:0004197	cysteine-type endopeptidase activity	molecular_function	8	0	676	3	3901	1
GO:0006436	tryptophanyl-tRNA aminoacylation	biological_process	13	0	676	3	3901	1
GO:0008104	protein localization	biological_process	5	0	676	3	3901	1
GO:0031461	cullin-RING ubiquitin ligase complex	cellular_component	8	0	676	3	3901	1
GO:0004559	alpha-mannosidase activity	molecular_function	8	0	676	1	3901	1
GO:0047746	chlorophyllase activity	molecular_function	7	0	676	3	3901	1
GO:0043044	ATP-dependent chromatin remodeling	biological_process	9	0	676	1	3901	1
GO:0009439	cyanate metabolic process	biological_process	6	0	676	2	3901	1
GO:0015934	large ribosomal subunit	cellular_component	11	0	676	12	3901	1
GO:0004665	prephenate dehydrogenase (NADP+) activity	molecular_function	7	0	676	1	3901	1
GO:0006437	tyrosyl-tRNA aminoacylation	biological_process	13	0	676	1	3901	1
GO:0030117	membrane coat	cellular_component	9	0	676	8	3901	1
GO:0010044	response to aluminum ion	biological_process	7	0	676	4	3901	1
GO:0016251	general RNA polymerase II transcription factor activity	molecular_function	NA	0	676	1	3901	1
GO:0017004	cytochrome complex assembly	biological_process	9	0	676	2	3901	1
GO:0006275	regulation of DNA replication	biological_process	10	0	676	1	3901	1
GO:0016973	poly(A)+ mRNA export from nucleus	biological_process	8	0	676	1	3901	1
GO:0000105	histidine biosynthetic process	biological_process	8	0	676	3	3901	1
GO:0046873	metal ion transmembrane transporter activity	molecular_function	9	0	676	5	3901	1
GO:0008892	guanine deaminase activity	molecular_function	7	0	676	1	3901	1
GO:0005992	trehalose biosynthetic process	biological_process	8	0	676	1	3901	1
GO:0004654	polyribonucleotide nucleotidyltransferase activity	molecular_function	7	0	676	1	3901	1
GO:0009966	regulation of signal transduction	biological_process	7	0	676	1	3901	1
GO:0006461	protein complex assembly	biological_process	7	0	676	1	3901	1
GO:0015074	DNA integration	biological_process	9	0	676	1	3901	1
GO:0005956	protein kinase CK2 complex	cellular_component	7	0	676	1	3901	1
GO:0009231	riboflavin biosynthetic process	biological_process	8	0	676	8	3901	1
GO:0016192	vesicle-mediated transport	biological_process	6	0	676	28	3901	1
GO:0006825	copper ion transport	biological_process	9	0	676	1	3901	1
GO:0017183	peptidyl-diphthamide biosynthetic process from peptidyl-histidine	biological_process	6	0	676	3	3901	1
GO:0008864	formyltetrahydrofolate deformylase activity	molecular_function	7	0	676	1	3901	1
GO:0016891	endoribonuclease activity, producing 5'-phosphomonoesters	molecular_function	9	0	676	1	3901	1
GO:0045900	negative regulation of translational elongation	biological_process	10	0	676	1	3901	1
GO:0003949	1-(5-phosphoribosyl)-5-[(5-phosphoribosylamino)methylideneamino]imidazole-4-carboxamide isomerase activity	molecular_function	7	0	676	1	3901	1
GO:0005249	voltage-gated potassium channel activity	molecular_function	11	0	676	1	3901	1
GO:0004402	histone acetyltransferase activity	molecular_function	10	0	676	2	3901	1
GO:0008616	queuosine biosynthetic process	biological_process	10	0	676	1	3901	1
GO:0030127	COPII vesicle coat	cellular_component	11	0	676	4	3901	1
GO:0045901	positive regulation of translational elongation	biological_process	10	0	676	1	3901	1
GO:0006887	exocytosis	biological_process	6	0	676	1	3901	1
GO:0034227	tRNA thio-modification	biological_process	13	0	676	1	3901	1
GO:0006282	regulation of DNA repair	biological_process	10	0	676	1	3901	1
GO:0003989	acetyl-CoA carboxylase activity	molecular_function	7	0	676	2	3901	1
GO:0009107	lipoate biosynthetic process	biological_process	10	0	676	4	3901	1
GO:0016760	cellulose synthase (UDP-forming) activity	molecular_function	8	0	676	1	3901	1
GO:0003887	DNA-directed DNA polymerase activity	molecular_function	8	0	676	15	3901	1
GO:0004809	tRNA (guanine-N2-)-methyltransferase activity	molecular_function	8	0	676	2	3901	1
GO:0004748	ribonucleoside-diphosphate reductase activity, thioredoxin disulfide as acceptor	molecular_function	7	0	676	4	3901	1
GO:0008853	exodeoxyribonuclease III activity	molecular_function	10	0	676	2	3901	1
GO:0004478	methionine adenosyltransferase activity	molecular_function	6	0	676	1	3901	1
GO:0004315	3-oxoacyl-[acyl-carrier-protein] synthase activity	molecular_function	8	0	676	4	3901	1
GO:0016070	RNA metabolic process	biological_process	8	0	676	6	3901	1
GO:0006397	mRNA processing	biological_process	10	0	676	8	3901	1
GO:0052725	inositol-1,3,4-trisphosphate 6-kinase activity	molecular_function	8	0	676	2	3901	1
GO:0006298	mismatch repair	biological_process	10	0	676	8	3901	1
GO:0030234	enzyme regulator activity	molecular_function	3	0	676	1	3901	1
GO:0047325	inositol tetrakisphosphate 1-kinase activity	molecular_function	8	0	676	2	3901	1
GO:0008097	5S rRNA binding	molecular_function	8	0	676	2	3901	1
GO:0004592	pantoate-beta-alanine ligase activity	molecular_function	7	0	676	1	3901	1
GO:0006303	double-strand break repair via nonhomologous end joining	biological_process	11	0	676	1	3901	1
GO:0004765	shikimate kinase activity	molecular_function	7	0	676	1	3901	1
GO:0016817	hydrolase activity, acting on acid anhydrides	molecular_function	5	0	676	4	3901	1
GO:0005815	microtubule organizing center	cellular_component	11	0	676	4	3901	1
GO:0006342	chromatin silencing	biological_process	13	0	676	2	3901	1
GO:0007047	cellular cell wall organization	NA	NA	0	676	1	3901	1
GO:0004326	tetrahydrofolylpolyglutamate synthase activity	molecular_function	7	0	676	1	3901	1
GO:0000808	origin recognition complex	cellular_component	11	0	676	3	3901	1
GO:0009987	cellular process	biological_process	3	0	676	8	3901	1
GO:0004140	dephospho-CoA kinase activity	molecular_function	7	0	676	2	3901	1
GO:0003993	acid phosphatase activity	molecular_function	8	0	676	1	3901	1
GO:0006166	purine ribonucleoside salvage	biological_process	11	0	676	1	3901	1
GO:0006897	endocytosis	biological_process	7	0	676	2	3901	1
GO:0004594	pantothenate kinase activity	molecular_function	7	0	676	1	3901	1
GO:0004638	phosphoribosylaminoimidazole carboxylase activity	molecular_function	7	0	676	1	3901	1
GO:0016984	ribulose-bisphosphate carboxylase activity	molecular_function	7	0	676	1	3901	1
GO:0006568	tryptophan metabolic process	biological_process	8	0	676	1	3901	1
GO:0006012	galactose metabolic process	biological_process	9	0	676	1	3901	1
GO:0003910	DNA ligase (ATP) activity	molecular_function	7	0	676	2	3901	1
GO:0005542	folic acid binding	molecular_function	5	0	676	1	3901	1
GO:0006777	Mo-molybdopterin cofactor biosynthetic process	biological_process	8	0	676	5	3901	1
GO:0070204	2-succinyl-5-enolpyruvyl-6-hydroxy-3-cyclohexene-1-carboxylic-acid synthase activity	molecular_function	6	0	676	1	3901	1
GO:0008176	tRNA (guanine-N7-)-methyltransferase activity	molecular_function	10	0	676	4	3901	1
GO:0044183	protein binding involved in protein folding	molecular_function	5	0	676	1	3901	1
GO:0006606	protein import into nucleus	biological_process	6	0	676	1	3901	1
GO:0006396	RNA processing	biological_process	9	0	676	22	3901	1
GO:0003917	DNA topoisomerase type I activity	molecular_function	6	0	676	4	3901	1
GO:0006571	tyrosine biosynthetic process	biological_process	10	0	676	1	3901	1
GO:0008565	protein transporter activity	molecular_function	5	0	676	19	3901	1
GO:0051087	chaperone binding	molecular_function	5	0	676	5	3901	1
GO:0009512	cytochrome b6f complex	cellular_component	9	0	676	2	3901	1
GO:0042256	mature ribosome assembly	biological_process	7	0	676	1	3901	1
GO:0009168	purine ribonucleoside monophosphate biosynthetic process	biological_process	11	0	676	2	3901	1
GO:0004867	serine-type endopeptidase inhibitor activity	molecular_function	7	0	676	1	3901	1
GO:0018342	protein prenylation	biological_process	8	0	676	1	3901	1
GO:0030983	mismatched DNA binding	molecular_function	9	0	676	8	3901	1
GO:0004697	protein kinase C activity	molecular_function	9	0	676	1	3901	1
GO:0004617	phosphoglycerate dehydrogenase activity	molecular_function	7	0	676	1	3901	1
GO:0008686	3,4-dihydroxy-2-butanone-4-phosphate synthase activity	molecular_function	6	0	676	1	3901	1
GO:0003942	N-acetyl-gamma-glutamyl-phosphate reductase activity	molecular_function	7	0	676	1	3901	1
GO:0016570	histone modification	biological_process	8	0	676	1	3901	1
GO:0016415	octanoyltransferase activity	molecular_function	7	0	676	2	3901	1
GO:0030173	integral to Golgi membrane	cellular_component	13	0	676	1	3901	1
GO:0004161	dimethylallyltranstransferase activity	molecular_function	7	0	676	1	3901	1
GO:0004615	phosphomannomutase activity	molecular_function	7	0	676	2	3901	1
GO:0004345	glucose-6-phosphate dehydrogenase activity	molecular_function	7	0	676	1	3901	1
GO:0006314	intron homing	biological_process	10	0	676	1	3901	1
GO:0008107	galactoside 2-alpha-L-fucosyltransferase activity	molecular_function	9	0	676	3	3901	1
GO:0008409	5'-3' exonuclease activity	molecular_function	8	0	676	1	3901	1
GO:0019001	guanyl nucleotide binding	molecular_function	7	0	676	2	3901	1
GO:0003938	IMP dehydrogenase activity	molecular_function	7	0	676	1	3901	1
GO:0004019	adenylosuccinate synthase activity	molecular_function	6	0	676	1	3901	1
GO:0030286	dynein complex	cellular_component	12	0	676	2	3901	1
GO:0004664	prephenate dehydratase activity	molecular_function	7	0	676	1	3901	1
GO:0010024	phytochromobilin biosynthetic process	biological_process	8	0	676	1	3901	1
GO:0051861	glycolipid binding	molecular_function	5	0	676	1	3901	1
GO:0006233	dTDP biosynthetic process	biological_process	12	0	676	1	3901	1
GO:0006527	arginine catabolic process	biological_process	10	0	676	1	3901	1
GO:0015923	mannosidase activity	molecular_function	7	0	676	1	3901	1
GO:0031429	box H/ACA snoRNP complex	cellular_component	10	0	676	1	3901	1
GO:0045005	maintenance of fidelity involved in DNA-dependent DNA replication	biological_process	11	0	676	1	3901	1
GO:0070403	NAD+ binding	molecular_function	7	0	676	2	3901	1
GO:0008531	riboflavin kinase activity	molecular_function	7	0	676	2	3901	1
GO:0009611	response to wounding	biological_process	5	0	676	1	3901	1
GO:0015137	citrate transmembrane transporter activity	molecular_function	9	0	676	1	3901	1
GO:0019288	isopentenyl diphosphate biosynthetic process, mevalonate-independent pathway	biological_process	8	0	676	1	3901	1
GO:0009186	deoxyribonucleoside diphosphate metabolic process	biological_process	10	0	676	3	3901	1
GO:0043631	RNA polyadenylation	biological_process	11	0	676	1	3901	1
GO:0001882	nucleoside binding	molecular_function	5	0	676	1	3901	1
GO:0006351	transcription, DNA-dependent	biological_process	10	0	676	28	3901	1
GO:0030131	clathrin adaptor complex	cellular_component	11	0	676	7	3901	1
GO:0030272	5-formyltetrahydrofolate cyclo-ligase activity	molecular_function	7	0	676	1	3901	1
GO:0017089	glycolipid transporter activity	molecular_function	6	0	676	1	3901	1
GO:0008430	selenium binding	molecular_function	4	0	676	2	3901	1
GO:0043140	ATP-dependent 3'-5' DNA helicase activity	molecular_function	12	0	676	2	3901	1
GO:0008239	dipeptidyl-peptidase activity	molecular_function	9	0	676	1	3901	1
GO:0004488	methylenetetrahydrofolate dehydrogenase (NADP+) activity	molecular_function	7	0	676	1	3901	1
GO:0006302	double-strand break repair	biological_process	10	0	676	2	3901	1
GO:0043039	tRNA aminoacylation	biological_process	11	0	676	7	3901	1
GO:0032955	regulation of barrier septum assembly	biological_process	9	0	676	1	3901	1
GO:0034968	histone lysine methylation	biological_process	8	0	676	1	3901	1
GO:0032040	small-subunit processome	cellular_component	9	0	676	4	3901	1
GO:0009311	oligosaccharide metabolic process	biological_process	7	0	676	1	3901	1
GO:0006419	alanyl-tRNA aminoacylation	biological_process	13	0	676	1	3901	1
GO:0009536	plastid	cellular_component	9	0	676	2	3901	1
GO:0045116	protein neddylation	biological_process	10	0	676	1	3901	1
GO:0016585	chromatin remodeling complex	cellular_component	NA	0	676	1	3901	1
GO:0006434	seryl-tRNA aminoacylation	biological_process	13	0	676	2	3901	1
GO:0007050	cell cycle arrest	biological_process	7	0	676	1	3901	1
GO:0015703	chromate transport	biological_process	8	0	676	1	3901	1
GO:0008824	cyanate hydratase activity	molecular_function	6	0	676	2	3901	1
GO:0016117	carotenoid biosynthetic process	biological_process	9	0	676	1	3901	1
GO:0042558	pteridine-containing compound metabolic process	biological_process	6	0	676	1	3901	1
GO:0005746	mitochondrial respiratory chain	cellular_component	14	0	676	2	3901	1
GO:0008417	fucosyltransferase activity	molecular_function	7	0	676	3	3901	1
GO:0005839	proteasome core complex	cellular_component	8	0	676	15	3901	1
GO:0033615	mitochondrial proton-transporting ATP synthase complex assembly	biological_process	6	0	676	1	3901	1
GO:0005083	small GTPase regulator activity	molecular_function	6	0	676	1	3901	1
GO:0004733	pyridoxamine-phosphate oxidase activity	molecular_function	7	0	676	7	3901	1
GO:0030904	retromer complex	cellular_component	6	0	676	1	3901	1
GO:0016538	cyclin-dependent protein kinase regulator activity	molecular_function	6	0	676	1	3901	1
GO:0007021	tubulin complex assembly	biological_process	9	0	676	1	3901	1
GO:0046080	dUTP metabolic process	biological_process	12	0	676	1	3901	1
GO:0008474	palmitoyl-(protein) hydrolase activity	molecular_function	7	0	676	1	3901	1
GO:0045039	protein import into mitochondrial inner membrane	biological_process	8	0	676	4	3901	1
GO:0004332	fructose-bisphosphate aldolase activity	molecular_function	7	0	676	3	3901	1
GO:0042802	identical protein binding	molecular_function	5	0	676	2	3901	1
GO:0006555	methionine metabolic process	biological_process	8	0	676	1	3901	1
GO:0007155	cell adhesion	biological_process	4	0	676	2	3901	1
GO:0006476	protein deacetylation	biological_process	9	0	676	2	3901	1
GO:0019773	proteasome core complex, alpha-subunit complex	cellular_component	9	0	676	6	3901	1
GO:0045893	positive regulation of transcription, DNA-dependent	biological_process	12	0	676	1	3901	1
GO:0008235	metalloexopeptidase activity	molecular_function	8	0	676	2	3901	1
GO:0042254	ribosome biogenesis	biological_process	6	0	676	10	3901	1
GO:0010309	acireductone dioxygenase [iron(II)-requiring] activity	molecular_function	7	0	676	1	3901	1
GO:0007264	small GTPase mediated signal transduction	biological_process	8	0	676	19	3901	1
GO:0005516	calmodulin binding	molecular_function	5	0	676	1	3901	1
GO:0004817	cysteine-tRNA ligase activity	molecular_function	8	0	676	1	3901	1
GO:0000439	core TFIIH complex	cellular_component	11	0	676	1	3901	1
GO:0022900	electron transport chain	biological_process	6	0	676	1	3901	1
GO:0004571	mannosyl-oligosaccharide 1,2-alpha-mannosidase activity	molecular_function	10	0	676	5	3901	1
GO:0006427	histidyl-tRNA aminoacylation	biological_process	13	0	676	1	3901	1
GO:0015996	chlorophyll catabolic process	biological_process	9	0	676	3	3901	1
GO:0004014	adenosylmethionine decarboxylase activity	molecular_function	7	0	676	1	3901	1
GO:0008612	peptidyl-lysine modification to hypusine	biological_process	6	0	676	2	3901	1
GO:0044267	cellular protein metabolic process	biological_process	6	0	676	7	3901	1
GO:0003864	3-methyl-2-oxobutanoate hydroxymethyltransferase activity	molecular_function	7	0	676	1	3901	1
GO:0006452	translational frameshifting	biological_process	9	0	676	1	3901	1
GO:0016125	sterol metabolic process	biological_process	7	0	676	1	3901	1
GO:0007031	peroxisome organization	biological_process	5	0	676	3	3901	1
GO:0030328	prenylcysteine catabolic process	biological_process	9	0	676	1	3901	1
GO:0004750	ribulose-phosphate 3-epimerase activity	molecular_function	7	0	676	1	3901	1
GO:0008374	O-acyltransferase activity	molecular_function	7	0	676	1	3901	1
GO:0006779	porphyrin-containing compound biosynthetic process	biological_process	8	0	676	3	3901	1
GO:0008312	7S RNA binding	molecular_function	7	0	676	6	3901	1
GO:0004164	diphthine synthase activity	molecular_function	8	0	676	1	3901	1
GO:0008466	glycogenin glucosyltransferase activity	molecular_function	8	0	676	1	3901	1
GO:0032957	inositol trisphosphate metabolic process	biological_process	8	0	676	2	3901	1
GO:0008479	queuine tRNA-ribosyltransferase activity	molecular_function	7	0	676	1	3901	1
GO:0004375	glycine dehydrogenase (decarboxylating) activity	molecular_function	7	0	676	1	3901	1
GO:0004045	aminoacyl-tRNA hydrolase activity	molecular_function	7	0	676	2	3901	1
GO:0015672	monovalent inorganic cation transport	biological_process	7	0	676	1	3901	1
GO:0046406	magnesium protoporphyrin IX methyltransferase activity	molecular_function	8	0	676	1	3901	1
GO:0006465	signal peptide processing	biological_process	8	0	676	2	3901	1
GO:0004871	signal transducer activity	molecular_function	4	0	676	3	3901	1
GO:0004827	proline-tRNA ligase activity	molecular_function	8	0	676	2	3901	1
GO:0016531	copper chaperone activity	molecular_function	9	0	676	1	3901	1
GO:0006183	GTP biosynthetic process	biological_process	12	0	676	1	3901	1
GO:0045727	positive regulation of translation	biological_process	9	0	676	1	3901	1
GO:0004175	endopeptidase activity	molecular_function	7	0	676	6	3901	1
GO:0015969	guanosine tetraphosphate metabolic process	biological_process	12	0	676	4	3901	1
GO:0009245	lipid A biosynthetic process	biological_process	7	0	676	1	3901	1
GO:0046923	ER retention sequence binding	molecular_function	7	0	676	2	3901	1
GO:0004109	coproporphyrinogen oxidase activity	molecular_function	7	0	676	1	3901	1
GO:0016987	sigma factor activity	molecular_function	6	0	676	3	3901	1
GO:0005874	microtubule	cellular_component	11	0	676	4	3901	1
GO:0005086	ARF guanyl-nucleotide exchange factor activity	molecular_function	4	0	676	4	3901	1
GO:0030126	COPI vesicle coat	cellular_component	14	0	676	3	3901	1
GO:0006241	CTP biosynthetic process	biological_process	11	0	676	1	3901	1
GO:0016846	carbon-sulfur lyase activity	molecular_function	5	0	676	3	3901	1
GO:0008060	ARF GTPase activator activity	molecular_function	6	0	676	2	3901	1
GO:0008641	small protein activating enzyme activity	molecular_function	6	0	676	3	3901	1
GO:0004523	ribonuclease H activity	molecular_function	10	0	676	1	3901	1
GO:0019211	phosphatase activator activity	molecular_function	5	0	676	1	3901	1
GO:0008784	alanine racemase activity	molecular_function	9	0	676	1	3901	1
GO:0004342	glucosamine-6-phosphate deaminase activity	molecular_function	7	0	676	1	3901	1
GO:0006357	regulation of transcription from RNA polymerase II promoter	biological_process	12	0	676	5	3901	1
GO:0004091	carboxylesterase activity	NA	NA	0	676	1	3901	1
GO:0015629	actin cytoskeleton	cellular_component	10	0	676	1	3901	1
GO:0009250	glucan biosynthetic process	biological_process	8	0	676	1	3901	1
GO:0006820	anion transport	biological_process	6	0	676	2	3901	1
GO:0008308	voltage-gated anion channel activity	molecular_function	10	0	676	2	3901	1
GO:0005381	iron ion transmembrane transporter activity	molecular_function	11	0	676	1	3901	1
GO:0004861	cyclin-dependent protein kinase inhibitor activity	molecular_function	8	0	676	1	3901	1
GO:0004828	serine-tRNA ligase activity	molecular_function	8	0	676	2	3901	1
GO:0035299	inositol pentakisphosphate 2-kinase activity	molecular_function	7	0	676	1	3901	1
GO:0030288	outer membrane-bounded periplasmic space	cellular_component	7	0	676	2	3901	1
GO:0005779	integral to peroxisomal membrane	cellular_component	14	0	676	1	3901	1
GO:0017150	tRNA dihydrouridine synthase activity	molecular_function	6	0	676	4	3901	1
GO:0001906	cell killing	biological_process	3	0	676	2	3901	1
GO:0000774	adenyl-nucleotide exchange factor activity	molecular_function	8	0	676	1	3901	1
GO:0000175	3'-5'-exoribonuclease activity	molecular_function	10	0	676	1	3901	1
GO:0030337	DNA polymerase processivity factor activity	molecular_function	4	0	676	1	3901	1
GO:0005730	nucleolus	cellular_component	11	0	676	2	3901	1
GO:0003689	DNA clamp loader activity	molecular_function	13	0	676	3	3901	1
GO:0043086	negative regulation of catalytic activity	biological_process	5	0	676	1	3901	1
GO:0005886	plasma membrane	cellular_component	5	0	676	2	3901	1
GO:0000226	microtubule cytoskeleton organization	biological_process	6	0	676	4	3901	1
GO:0009877	nodulation	biological_process	6	0	676	4	3901	1
GO:0006000	fructose metabolic process	biological_process	9	0	676	1	3901	1
GO:0007030	Golgi organization	biological_process	5	0	676	1	3901	1
GO:0008987	quinolinate synthetase A activity	molecular_function	4	0	676	1	3901	1
GO:0006306	DNA methylation	biological_process	11	0	676	5	3901	1
GO:0016992	lipoate synthase activity	molecular_function	7	0	676	2	3901	1
GO:0006913	nucleocytoplasmic transport	biological_process	8	0	676	1	3901	1
GO:0043461	proton-transporting ATP synthase complex assembly	biological_process	10	0	676	1	3901	1
GO:0005852	eukaryotic translation initiation factor 3 complex	cellular_component	9	0	676	1	3901	1
GO:0003919	FMN adenylyltransferase activity	molecular_function	8	0	676	1	3901	1
GO:0030130	clathrin coat of trans-Golgi network vesicle	cellular_component	14	0	676	1	3901	1
GO:0032934	sterol binding	molecular_function	6	0	676	1	3901	1
GO:0008889	glycerophosphodiester phosphodiesterase activity	molecular_function	8	0	676	3	3901	1
GO:0006621	protein retention in ER lumen	biological_process	9	0	676	2	3901	1
GO:0000154	rRNA modification	biological_process	12	0	676	1	3901	1
GO:0006221	pyrimidine nucleotide biosynthetic process	biological_process	10	0	676	1	3901	1
GO:0009086	methionine biosynthetic process	biological_process	9	0	676	1	3901	1
GO:0006614	SRP-dependent cotranslational protein targeting to membrane	biological_process	9	0	676	6	3901	1
GO:0042176	regulation of protein catabolic process	biological_process	8	0	676	1	3901	1
GO:0016818	hydrolase activity, acting on acid anhydrides, in phosphorus-containing anhydrides	molecular_function	6	0	676	6	3901	1
GO:0006370	mRNA capping	biological_process	11	0	676	1	3901	1
GO:0004428	inositol or phosphatidylinositol kinase activity	molecular_function	NA	0	676	2	3901	1
GO:0003913	DNA photolyase activity	molecular_function	6	0	676	7	3901	1
GO:0004797	thymidine kinase activity	molecular_function	10	0	676	1	3901	1
GO:0008318	protein prenyltransferase activity	molecular_function	7	0	676	1	3901	1
GO:0007186	G-protein coupled receptor signaling pathway	biological_process	8	0	676	2	3901	1
GO:0015087	cobalt ion transmembrane transporter activity	molecular_function	11	0	676	1	3901	1
GO:0032312	regulation of ARF GTPase activity	biological_process	16	0	676	2	3901	1
GO:0004864	protein phosphatase inhibitor activity	molecular_function	6	0	676	1	3901	1
GO:0015269	calcium-activated potassium channel activity	molecular_function	10	0	676	1	3901	1
GO:0016592	mediator complex	cellular_component	13	0	676	6	3901	1
GO:0003848	2-amino-4-hydroxy-6-hydroxymethyldihydropteridine diphosphokinase activity	molecular_function	7	0	676	1	3901	1
GO:0043161	proteasomal ubiquitin-dependent protein catabolic process	biological_process	10	0	676	1	3901	1
GO:0005665	DNA-directed RNA polymerase II, core complex	cellular_component	10	0	676	1	3901	1
GO:0015935	small ribosomal subunit	cellular_component	11	0	676	3	3901	1
GO:0003743	translation initiation factor activity	molecular_function	8	0	676	15	3901	1
GO:0000290	deadenylation-dependent decapping of nuclear-transcribed mRNA	biological_process	12	0	676	1	3901	1
GO:0006915	apoptotic process	biological_process	7	0	676	2	3901	1
GO:0035091	phosphatidylinositol binding	molecular_function	6	0	676	5	3901	1
GO:0006413	translational initiation	biological_process	8	0	676	14	3901	1
GO:0005742	mitochondrial outer membrane translocase complex	cellular_component	14	0	676	1	3901	1
GO:0017119	Golgi transport complex	cellular_component	11	0	676	1	3901	1
GO:0004831	tyrosine-tRNA ligase activity	molecular_function	8	0	676	1	3901	1
GO:0004655	porphobilinogen synthase activity	molecular_function	7	0	676	1	3901	1
GO:0004813	alanine-tRNA ligase activity	molecular_function	8	0	676	1	3901	1
GO:0005759	mitochondrial matrix	cellular_component	11	0	676	1	3901	1
GO:0015684	ferrous iron transport	biological_process	10	0	676	17	3901	1
GO:0009636	response to toxin	biological_process	5	0	676	2	3901	1
GO:0019134	glucosamine-1-phosphate N-acetyltransferase activity	molecular_function	9	0	676	1	3901	1
GO:0006438	valyl-tRNA aminoacylation	biological_process	13	0	676	1	3901	1
GO:0017000	antibiotic biosynthetic process	biological_process	6	0	676	2	3901	1
GO:0071805	potassium ion transmembrane transport	biological_process	7	0	676	4	3901	1
GO:0004506	squalene monooxygenase activity	molecular_function	7	0	676	2	3901	1
GO:0004057	arginyltransferase activity	molecular_function	7	0	676	1	3901	1
GO:0051603	proteolysis involved in cellular protein catabolic process	biological_process	8	0	676	15	3901	1
GO:0008977	prephenate dehydrogenase activity	molecular_function	7	0	676	1	3901	1
GO:0004735	pyrroline-5-carboxylate reductase activity	molecular_function	7	0	676	1	3901	1
GO:0046677	response to antibiotic	biological_process	6	0	676	1	3901	1
GO:0048193	Golgi vesicle transport	biological_process	6	0	676	1	3901	1
GO:0008835	diaminohydroxyphosphoribosylaminopyrimidine deaminase activity	molecular_function	7	0	676	1	3901	1
GO:0008262	importin-alpha export receptor activity	molecular_function	7	0	676	1	3901	1
GO:0006284	base-excision repair	biological_process	10	0	676	8	3901	1
GO:0006281	DNA repair	biological_process	9	0	676	47	3901	1
GO:0004848	ureidoglycolate hydrolase activity	molecular_function	7	0	676	1	3901	1
GO:0006165	nucleoside diphosphate phosphorylation	biological_process	10	0	676	1	3901	1
GO:0031625	ubiquitin protein ligase binding	molecular_function	7	0	676	3	3901	1
GO:0005850	eukaryotic translation initiation factor 2 complex	cellular_component	9	0	676	1	3901	1
GO:0004826	phenylalanine-tRNA ligase activity	molecular_function	8	0	676	2	3901	1
GO:0004334	fumarylacetoacetase activity	molecular_function	7	0	676	1	3901	1
GO:0042719	mitochondrial intermembrane space protein transporter complex	cellular_component	13	0	676	4	3901	1
GO:0043626	PCNA complex	cellular_component	8	0	676	1	3901	1
GO:0005985	sucrose metabolic process	biological_process	7	0	676	1	3901	1
GO:0003899	DNA-directed RNA polymerase activity	molecular_function	8	0	676	21	3901	1
GO:0006788	heme oxidation	biological_process	9	0	676	1	3901	1
GO:0000179	rRNA (adenine-N6,N6-)-dimethyltransferase activity	molecular_function	8	0	676	1	3901	1
GO:0008076	voltage-gated potassium channel complex	cellular_component	8	0	676	1	3901	1
GO:0003849	3-deoxy-7-phosphoheptulonate synthase activity	molecular_function	6	0	676	1	3901	1
GO:0003980	UDP-glucose:glycoprotein glucosyltransferase activity	molecular_function	8	0	676	1	3901	1
GO:0007020	microtubule nucleation	biological_process	7	0	676	1	3901	1
GO:0016813	hydrolase activity, acting on carbon-nitrogen (but not peptide) bonds, in linear amidines	molecular_function	6	0	676	1	3901	1
GO:0006228	UTP biosynthetic process	biological_process	11	0	676	1	3901	1
GO:0043234	protein complex	cellular_component	4	0	676	4	3901	1
GO:0006164	purine nucleotide biosynthetic process	biological_process	10	0	676	1	3901	1
GO:0052726	inositol-1,3,4-trisphosphate 5-kinase activity	molecular_function	8	0	676	2	3901	1
GO:0006338	chromatin remodeling	biological_process	8	0	676	1	3901	1
GO:0030054	cell junction	cellular_component	3	0	676	1	3901	1
GO:0009252	peptidoglycan biosynthetic process	biological_process	9	0	676	2	3901	1
GO:0006013	mannose metabolic process	biological_process	9	0	676	1	3901	1
GO:0009094	L-phenylalanine biosynthetic process	biological_process	10	0	676	1	3901	1
GO:0004107	chorismate synthase activity	molecular_function	7	0	676	1	3901	1
GO:0000049	tRNA binding	molecular_function	7	0	676	6	3901	1
GO:0030132	clathrin coat of coated pit	cellular_component	11	0	676	2	3901	1
GO:0007010	cytoskeleton organization	biological_process	5	0	676	2	3901	1
GO:0030942	endoplasmic reticulum signal peptide binding	molecular_function	7	0	676	1	3901	1
GO:0051205	protein insertion into membrane	biological_process	7	0	676	3	3901	1
GO:0003678	DNA helicase activity	molecular_function	10	0	676	3	3901	1
GO:0008198	ferrous iron binding	molecular_function	9	0	676	1	3901	1
GO:0016429	tRNA (adenine-N1-)-methyltransferase activity	molecular_function	10	0	676	2	3901	1
GO:0004784	superoxide dismutase activity	molecular_function	6	0	676	5	3901	1
GO:0016042	lipid catabolic process	biological_process	6	0	676	1	3901	1
GO:0004822	isoleucine-tRNA ligase activity	molecular_function	8	0	676	1	3901	1
GO:0009396	folic acid-containing compound biosynthetic process	biological_process	8	0	676	5	3901	1
GO:0042301	phosphate ion binding	molecular_function	6	0	676	1	3901	1
GO:0004512	inositol-3-phosphate synthase activity	molecular_function	6	0	676	1	3901	1
GO:0051276	chromosome organization	biological_process	5	0	676	2	3901	1
GO:0005261	cation channel activity	molecular_function	9	0	676	1	3901	1
GO:0004853	uroporphyrinogen decarboxylase activity	molecular_function	7	0	676	2	3901	1
GO:0008295	spermidine biosynthetic process	biological_process	10	0	676	2	3901	1
GO:0030604	1-deoxy-D-xylulose-5-phosphate reductoisomerase activity	molecular_function	7	0	676	1	3901	1
GO:0034755	iron ion transmembrane transport	biological_process	7	0	676	1	3901	1
GO:0004579	dolichyl-diphosphooligosaccharide-protein glycotransferase activity	molecular_function	8	0	676	2	3901	1
GO:0006784	heme a biosynthetic process	biological_process	10	0	676	1	3901	1
GO:0016791	phosphatase activity	molecular_function	7	0	676	3	3901	1
GO:0044070	regulation of anion transport	biological_process	7	0	676	2	3901	1
GO:0006423	cysteinyl-tRNA aminoacylation	biological_process	13	0	676	1	3901	1
GO:0006824	cobalt ion transport	biological_process	9	0	676	1	3901	1
GO:0006544	glycine metabolic process	biological_process	9	0	676	2	3901	1
GO:0018024	histone-lysine N-methyltransferase activity	molecular_function	10	0	676	2	3901	1
GO:0042823	pyridoxal phosphate biosynthetic process	biological_process	8	0	676	1	3901	1
GO:0008237	metallopeptidase activity	molecular_function	7	0	676	2	3901	1
GO:0003977	UDP-N-acetylglucosamine diphosphorylase activity	molecular_function	8	0	676	1	3901	1
GO:0005234	extracellular-glutamate-gated ion channel activity	molecular_function	12	0	676	1	3901	1
GO:0001104	RNA polymerase II transcription cofactor activity	molecular_function	6	0	676	6	3901	1
GO:0051258	protein polymerization	biological_process	9	0	676	4	3901	1
GO:0019478	D-amino acid catabolic process	biological_process	9	0	676	1	3901	1
GO:0006082	organic acid metabolic process	biological_process	5	0	676	1	3901	1
GO:0006556	S-adenosylmethionine biosynthetic process	biological_process	11	0	676	1	3901	1
GO:0004421	hydroxymethylglutaryl-CoA synthase activity	molecular_function	7	0	676	1	3901	1
GO:0003935	GTP cyclohydrolase II activity	molecular_function	9	0	676	1	3901	1
GO:0005801	cis-Golgi network	cellular_component	9	0	676	5	3901	1
GO:0016717	oxidoreductase activity, acting on paired donors, with oxidation of a pair of donors resulting in the reduction of molecular oxygen to two molecules of water	molecular_function	6	0	676	1	3901	1
GO:0004869	cysteine-type endopeptidase inhibitor activity	molecular_function	7	0	676	1	3901	1
GO:0005971	ribonucleoside-diphosphate reductase complex	cellular_component	9	0	676	1	3901	1
GO:0003916	DNA topoisomerase activity	molecular_function	5	0	676	4	3901	1
GO:0004930	G-protein coupled receptor activity	molecular_function	6	0	676	1	3901	1
GO:0003978	UDP-glucose 4-epimerase activity	molecular_function	7	0	676	1	3901	1
GO:0030515	snoRNA binding	molecular_function	7	0	676	2	3901	1
GO:0009317	acetyl-CoA carboxylase complex	cellular_component	9	0	676	1	3901	1
GO:0000042	protein targeting to Golgi	biological_process	7	0	676	2	3901	1
GO:0006888	ER to Golgi vesicle-mediated transport	biological_process	7	0	676	9	3901	1
GO:0006750	glutathione biosynthetic process	biological_process	9	0	676	2	3901	1
GO:0006278	RNA-dependent DNA replication	biological_process	10	0	676	1	3901	1
GO:0004001	adenosine kinase activity	molecular_function	9	0	676	1	3901	1

## Sheet: Enriched GO terms with DEGs
GO_ID	GO_Term	GO_function	GO_class	pvalue	Accession	annotation	C4_T_rpkm	C5_T_rpkm	C6_T_rpkm	A5_C_rpkm	A6_C_rpkm	A7_C_rpkm	mean_rpkm_T	mean_rpkm_C	log2fold_change	regulation
GO:0009765	photosynthesis, light harvesting	biological_process	6	6.15768e-11	15915	chlorophyll A/B binding protein 1	469.231	256.023	187.69	927.646	967.882	1086.97	304.31	994.16	-1.79559	down
GO:0009765	photosynthesis, light harvesting	biological_process	6	6.15768e-11	21950	chlorophyll A/B binding protein 1	3712.38	2645.11	2348.64	5837.96	6212.3	7221.47	2902.04	6423.91	-1.23376	down
GO:0009765	photosynthesis, light harvesting	biological_process	6	6.15768e-11	25284	photosystem I light harvesting complex gene 5	822.443	494.21	393.393	1473.23	1417.39	1556.99	570.02	1482.54	-1.46603	down
GO:0009765	photosynthesis, light harvesting	biological_process	6	6.15768e-11	25286	photosystem I light harvesting complex gene 1	1088.55	494.919	396.077	1974.04	1957.41	2128.65	659.85	2020.03	-1.70024	down
GO:0009765	photosynthesis, light harvesting	biological_process	6	6.15768e-11	27246	photosystem II light harvesting complex gene 2.3	966.075	669.309	562.605	2178.93	2206.15	2435.46	732.66	2273.51	-1.72113	down
GO:0009765	photosynthesis, light harvesting	biological_process	6	6.15768e-11	28488	chlorophyll A/B binding protein 1	1064.18	881.055	730.073	1631.83	1826.57	2041.73	891.77	1833.38	-1.12707	down
GO:0009765	photosynthesis, light harvesting	biological_process	6	6.15768e-11	30169	light harvesting complex photosystem II	1057.78	317.49	186.847	1855.95	1954.12	1823.07	520.71	1877.71	-1.93371	down
GO:0009765	photosynthesis, light harvesting	biological_process	6	6.15768e-11	46127	light-harvesting chlorophyll-protein complex I subunit A4	476.174	278.143	238.514	837.544	839.843	901.799	330.94	859.73	-1.46396	down
GO:0009765	photosynthesis, light harvesting	biological_process	6	6.15768e-11	48543	photosystem I light harvesting complex gene 5	923.123	433.118	371.675	1521.96	1504.44	1562.41	575.97	1529.6	-1.49499	down
GO:0009765	photosynthesis, light harvesting	biological_process	6	6.15768e-11	52367	light-harvesting chlorophyll-protein complex I subunit A4	674.218	421.519	342.442	1024.83	1024.81	1025.25	479.39	1024.96	-1.18267	down
GO:0009765	photosynthesis, light harvesting	biological_process	6	6.15768e-11	58975	chlorophyll A/B binding protein 1	2329.65	1590.65	1361.24	6841.25	6944.38	8439.96	1760.51	7408.53	-2.16093	down
GO:0009765	photosynthesis, light harvesting	biological_process	6	6.15768e-11	61250	light-harvesting chlorophyll-protein complex I subunit A4	544.309	243.829	200.563	1299.37	1366.09	1408.07	329.57	1357.84	-2.12811	down
GO:0009765	photosynthesis, light harvesting	biological_process	6	6.15768e-11	64185	light harvesting complex of photosystem II 5	683.718	321.779	243.329	1679.49	1655.97	1754.37	416.28	1696.61	-2.11314	down
GO:0009765	photosynthesis, light harvesting	biological_process	6	6.15768e-11	66689	photosystem I light harvesting complex gene 3	429.668	331.069	126.029	12.3688	20.9305	4.63274	295.59	12.64	4.47051	up
GO:0009765	photosynthesis, light harvesting	biological_process	6	6.15768e-11	67011	light harvesting complex photosystem II	915.839	571.946	473.501	1250.52	1243.61	1288.82	653.76	1260.98	-1.03407	down
GO:0009765	photosynthesis, light harvesting	biological_process	6	6.15768e-11	7387	photosystem I light harvesting complex gene 6	747.801	374.915	294.084	1384.25	1431.74	1592.92	472.27	1469.64	-1.72406	down
GO:0015991	ATP hydrolysis coupled proton transport	biological_process	11	6.7602e-10	17630	vacuolar ATP synthase subunit H family protein	203.265	265.2	261.955	29.5824	30.6614	31.3779	243.47	30.54	2.90689	up
GO:0015991	ATP hydrolysis coupled proton transport	biological_process	11	6.7602e-10	25399	vacuolar ATP synthase subunit E1	591.486	708.966	746.331	112.135	121.716	109.347	682.26	114.4	2.4894	up
GO:0015991	ATP hydrolysis coupled proton transport	biological_process	11	6.7602e-10	25960	vacuolar ATP synthase subunit A	576.061	956.406	950.362	108.557	114.478	116.664	827.61	113.23	2.78122	up
GO:0015991	ATP hydrolysis coupled proton transport	biological_process	11	6.7602e-10	27651	ATPase, V0/A0 complex, subunit C/D	469.327	621.686	594.56	144.68	136.229	139.975	561.86	140.29	1.91311	up
GO:0015991	ATP hydrolysis coupled proton transport	biological_process	11	6.7602e-10	28885	vacuolar proton ATPase A3	414.092	508.589	507.007	101.805	109.27	104.979	476.56	105.35	2.09007	up
GO:0015991	ATP hydrolysis coupled proton transport	biological_process	11	6.7602e-10	28997	vacuolar ATP synthase subunit D (VATD) / V-ATPase D subunit / vacuolar proton pump D subunit (VATPD)	197.508	267.219	264.732	70.5108	72.7228	68.1826	243.15	70.47	1.69907	up
GO:0015991	ATP hydrolysis coupled proton transport	biological_process	11	6.7602e-10	48882	ATP synthase alpha/beta family protein	1050.96	1232.32	1317.48	480.431	477.947	492.07	1200.25	483.48	1.2238	up
GO:0015991	ATP hydrolysis coupled proton transport	biological_process	11	6.7602e-10	52641	ATPase, V0 complex, subunit E	235.642	234.293	227.342	51.8938	57.1484	64.3781	232.43	57.81	1.91969	up
GO:0015991	ATP hydrolysis coupled proton transport	biological_process	11	6.7602e-10	64218	ATPase, V1 complex, subunit B protein	416.687	600.004	607.232	66.4225	72.3483	70.9463	541.31	69.91	2.86522	up
GO:0015991	ATP hydrolysis coupled proton transport	biological_process	11	6.7602e-10	64225	vacuolar ATP synthase subunit C (VATC) / V-ATPase C subunit / vacuolar proton pump C subunit (DET3)	317.07	418.329	395.448	49.6018	47.2767	47.0533	376.95	47.98	2.88554	up
GO:0015991	ATP hydrolysis coupled proton transport	biological_process	11	6.7602e-10	8240	ATPase, F0/V0 complex, subunit C protein	225.807	301.581	251.585	69.2236	59.4489	56.421	259.66	61.7	1.98446	up
GO:0015991	ATP hydrolysis coupled proton transport	biological_process	11	6.7602e-10	9239	vacuolar ATPase subunit F family protein	303.163	405.661	442.304	65.8827	65.9312	65.8654	383.71	65.89	2.45376	up
GO:0016020	membrane	cellular_component	3	2.72261e-09	13338	bidirectional amino acid transporter 1	23.61	21.5262	27.1312	1.30143	0.476084	0.346162	24.09	0.71	5.03696	up
GO:0016020	membrane	cellular_component	3	2.72261e-09	13591	Uncharacterized protein family (UPF0016)	38.8113	46.6899	57.448	102.122	90.5624	99.7284	47.65	97.47	-1.12137	down
GO:0016020	membrane	cellular_component	3	2.72261e-09	13676	bidirectional amino acid transporter 1	15.6083	5.79398	5.21849	54.2051	44.6202	46.8055	8.87	48.54	-2.54466	down
GO:0016020	membrane	cellular_component	3	2.72261e-09	13678	phosphate transporter 2;1	79.9774	142.67	141.05	5.445	7.58361	7.19619	121.23	6.74	4.08174	up
GO:0016020	membrane	cellular_component	3	2.72261e-09	13921	bidirectional amino acid transporter 1	51.779	71.6183	85.0923	14.393	12.1623	13.1578	69.5	13.24	2.30315	up
GO:0016020	membrane	cellular_component	3	2.72261e-09	15915	chlorophyll A/B binding protein 1	469.231	256.023	187.69	927.646	967.882	1086.97	304.31	994.16	-1.79559	down
GO:0016020	membrane	cellular_component	3	2.72261e-09	16209	plasma membrane intrinsic protein 2;4	0.733139	0.719763	1.04827	20.7671	23.5746	24.4623	0.83	22.93	-4.8686	down
GO:0016020	membrane	cellular_component	3	2.72261e-09	16269	ABC-2 type transporter family protein	40.5572	50.89	48.8682	113.331	125.748	95.5221	46.77	111.53	-1.33927	down
GO:0016020	membrane	cellular_component	3	2.72261e-09	16693	chloride channel D	69.7948	89.7595	99.1589	7.62519	13.3797	8.62379	86.24	9.88	3.03854	up
GO:0016020	membrane	cellular_component	3	2.72261e-09	16800	H(+)-ATPase 1	53.9012	60.497	59.518	183.453	234.679	146.051	57.97	188.06	-1.78161	down
GO:0016020	membrane	cellular_component	3	2.72261e-09	17172	NA	537.482	722.96	696.714	2.0639	3.30602	2.99437	652.39	2.79	7.78497	up
GO:0016020	membrane	cellular_component	3	2.72261e-09	20862	NA	2.25241	7.00251	6.70956	18.7356	22.3057	18.9908	5.32	20.01	-1.99866	down
GO:0016020	membrane	cellular_component	3	2.72261e-09	20872	NA	429.961	271.255	363.569	7.76432	3.84882	7.27308	354.93	6.3	5.7246	up
GO:0016020	membrane	cellular_component	3	2.72261e-09	20883	phosphatidylinositol synthase 1	20.056	22.0341	20.8248	50.2411	56.4132	63.4761	20.97	56.71	-1.5231	down
GO:0016020	membrane	cellular_component	3	2.72261e-09	21093	photosystem II reaction center protein B	3.80238	1.65911	1.81226	16.5265	10.0413	17.2801	2.42	14.62	-2.68218	down
GO:0016020	membrane	cellular_component	3	2.72261e-09	21127	photosystem II reaction center protein B	2.48027	3.04377	3.10309	25.5099	14.3038	28.0309	2.88	22.61	-3.06914	down
GO:0016020	membrane	cellular_component	3	2.72261e-09	21950	chlorophyll A/B binding protein 1	3712.38	2645.11	2348.64	5837.96	6212.3	7221.47	2902.04	6423.91	-1.23376	down
GO:0016020	membrane	cellular_component	3	2.72261e-09	22760	dicarboxylate transporter 1	124.102	226.457	239.571	34.5907	29.3507	30.4622	196.71	31.47	2.55441	up
GO:0016020	membrane	cellular_component	3	2.72261e-09	23431	H(+)-ATPase 6	1474.98	1702.6	1659.61	188.274	211.631	184.688	1612.4	194.86	2.96221	up
GO:0016020	membrane	cellular_component	3	2.72261e-09	25284	photosystem I light harvesting complex gene 5	822.443	494.21	393.393	1473.23	1417.39	1556.99	570.02	1482.54	-1.46603	down
GO:0016020	membrane	cellular_component	3	2.72261e-09	25286	photosystem I light harvesting complex gene 1	1088.55	494.919	396.077	1974.04	1957.41	2128.65	659.85	2020.03	-1.70024	down
GO:0016020	membrane	cellular_component	3	2.72261e-09	26214	Ergosterol biosynthesis ERG4/ERG24 family	54.1071	54.3728	65.1395	24.4426	31.4001	24.4488	57.87	26.76	1.028	up
GO:0016020	membrane	cellular_component	3	2.72261e-09	26789	ER-type Ca2+-ATPase 2	101.506	136.813	129.034	53.6641	57.0934	54.1528	122.45	54.97	1.06773	up
GO:0016020	membrane	cellular_component	3	2.72261e-09	27246	photosystem II light harvesting complex gene 2.3	966.075	669.309	562.605	2178.93	2206.15	2435.46	732.66	2273.51	-1.72113	down
GO:0016020	membrane	cellular_component	3	2.72261e-09	27760	ABC-2 type transporter family protein	28.8857	22.0872	19.5765	160.403	193.956	121.591	23.52	158.65	-2.83599	down
GO:0016020	membrane	cellular_component	3	2.72261e-09	28179	AZA-guanine resistant1	147.945	128.2	143.181	7.29827	7.45159	8.08364	139.78	7.61	4.1111	up
GO:0016020	membrane	cellular_component	3	2.72261e-09	28488	chlorophyll A/B binding protein 1	1064.18	881.055	730.073	1631.83	1826.57	2041.73	891.77	1833.38	-1.12707	down
GO:0016020	membrane	cellular_component	3	2.72261e-09	29009	amino acid transporter 1	480.77	473.247	452.657	150.54	154.549	127.656	468.89	144.25	1.61437	up
GO:0016020	membrane	cellular_component	3	2.72261e-09	29053	NA	19.7633	34.6103	27.8765	3.60245	4.48063	6.03666	27.42	4.71	2.45243	up
GO:0016020	membrane	cellular_component	3	2.72261e-09	29300	Inorganic H pyrophosphatase family protein	178.628	193.171	211.777	344.808	384.913	375.061	194.53	368.26	-1.00769	down
GO:0016020	membrane	cellular_component	3	2.72261e-09	30169	light harvesting complex photosystem II	1057.78	317.49	186.847	1855.95	1954.12	1823.07	520.71	1877.71	-1.93371	down
GO:0016020	membrane	cellular_component	3	2.72261e-09	30678	solute:sodium symporters;urea transmembrane transporters	702.217	818.81	741.146	10.8158	14.8192	12.1182	754.06	12.58	5.81983	up
GO:0016020	membrane	cellular_component	3	2.72261e-09	31489	SPFH/Band 7/PHB domain-containing membrane-associated protein family	214.603	241.66	236.958	75.3888	79.5001	73.3621	231.07	76.08	1.51562	up
GO:0016020	membrane	cellular_component	3	2.72261e-09	45851	Exostosin family protein	26.0084	35.3726	40.0878	11.2648	9.3406	9.11726	33.82	9.91	1.68249	up
GO:0016020	membrane	cellular_component	3	2.72261e-09	46127	light-harvesting chlorophyll-protein complex I subunit A4	476.174	278.143	238.514	837.544	839.843	901.799	330.94	859.73	-1.46396	down
GO:0016020	membrane	cellular_component	3	2.72261e-09	46955	CHASE domain containing histidine kinase protein	81.0301	80.1684	64.3293	236.232	200.83	249.562	75.18	228.87	-1.69584	down
GO:0016020	membrane	cellular_component	3	2.72261e-09	47512	Xanthine/uracil permease family protein	86.1991	111.17	100.511	16.84	19.5666	14.8071	99.29	17.07	2.45433	up
GO:0016020	membrane	cellular_component	3	2.72261e-09	47532	ammonium transporter 1;1	2450.02	2693.13	2774.54	269.891	252.135	280.944	2639.23	267.66	3.21301	up
GO:0016020	membrane	cellular_component	3	2.72261e-09	48033	solute:sodium symporters;urea transmembrane transporters	95.1675	92.4538	99.9918	26.5196	36.6029	29.8404	95.87	30.99	1.54488	up
GO:0016020	membrane	cellular_component	3	2.72261e-09	48119	photosystem I subunit K	689.761	325.693	273.424	1102.22	1154.81	1165.57	429.63	1140.87	-1.49445	down
GO:0016020	membrane	cellular_component	3	2.72261e-09	48268	Exostosin family protein	28.4781	41.4444	39.282	11.298	12.1785	10.4578	36.4	11.31	1.59908	up
GO:0016020	membrane	cellular_component	3	2.72261e-09	48534	white-brown complex homolog 19	29.1502	57.4432	66.9589	13.6626	10.1517	9.25972	51.18	11.02	2.12546	up
GO:0016020	membrane	cellular_component	3	2.72261e-09	48543	photosystem I light harvesting complex gene 5	923.123	433.118	371.675	1521.96	1504.44	1562.41	575.97	1529.6	-1.49499	down
GO:0016020	membrane	cellular_component	3	2.72261e-09	48735	bidirectional amino acid transporter 1	76.273	59.9482	61.6815	23.4573	25.2557	25.5705	65.97	24.76	1.32601	up
GO:0016020	membrane	cellular_component	3	2.72261e-09	49038	H(+)-ATPase 7	9.95714	17.8552	15.9804	3.87166	3.40917	2.10517	14.6	3.13	2.14446	up
GO:0016020	membrane	cellular_component	3	2.72261e-09	4914	NA	49.8534	17.1303	20.4937	88.5403	98.159	100.611	29.16	95.77	-1.8001	down
GO:0016020	membrane	cellular_component	3	2.72261e-09	49153	solute:sodium symporters;urea transmembrane transporters	1.89885	3.21999	2.34482	5.70471	7.72285	8.17522	2.49	7.2	-1.62121	down
GO:0016020	membrane	cellular_component	3	2.72261e-09	49246	vitamin E pathway gene 5	27.903	14.0543	10.5813	59.2382	58.5157	71.4266	17.51	63.06	-1.93536	down
GO:0016020	membrane	cellular_component	3	2.72261e-09	52196	NA	57.0073	56.3787	56.039	121.28	106.365	99.9342	56.47	109.19	-1.03905	down
GO:0016020	membrane	cellular_component	3	2.72261e-09	52218	ammonium transporter 1;1	301.282	1077.92	1131.6	1.43746	0.957789	0.655446	836.93	1.02	9.59446	up
GO:0016020	membrane	cellular_component	3	2.72261e-09	52284	SPFH/Band 7/PHB domain-containing membrane-associated protein family	51.4228	50.4846	44.4426	104.044	110.076	106.392	48.78	106.84	-1.21804	down
GO:0016020	membrane	cellular_component	3	2.72261e-09	52367	light-harvesting chlorophyll-protein complex I subunit A4	674.218	421.519	342.442	1024.83	1024.81	1025.25	479.39	1024.96	-1.18267	down
GO:0016020	membrane	cellular_component	3	2.72261e-09	52684	NA	486.873	580.417	538.149	105.06	160.965	75.4167	535.15	113.81	2.152	up
GO:0016020	membrane	cellular_component	3	2.72261e-09	52698	photosystem II subunit X	1891.82	999.487	866.095	3054.82	2840.41	3026.07	1252.47	2973.77	-1.33418	down
GO:0016020	membrane	cellular_component	3	2.72261e-09	52886	Sodium Bile acid symporter family	130.673	181.143	205.672	74.3516	74.9979	68.6644	172.5	72.67	1.15933	up
GO:0016020	membrane	cellular_component	3	2.72261e-09	53156	pleiotropic drug resistance 3	22.061	25.8278	26.6539	9.93387	11.4846	11.3603	24.85	10.93	1.09676	up
GO:0016020	membrane	cellular_component	3	2.72261e-09	53440	Galactosyltransferase family protein	13.8656	20.5343	18.1454	9.43068	5.58553	3.79425	17.52	6.27	1.38591	up
GO:0016020	membrane	cellular_component	3	2.72261e-09	53548	solute:sodium symporters;urea transmembrane transporters	163.863	251.814	246.677	0	0.0984074	0	220.78	0.03	12.6605	up
GO:0016020	membrane	cellular_component	3	2.72261e-09	53665	NADH:ubiquinone oxidoreductase, 17.2kDa subunit	233.245	304.492	330.609	122.162	101.506	99.3856	289.45	107.68	1.33762	up
GO:0016020	membrane	cellular_component	3	2.72261e-09	53799	aminoalcoholphosphotransferase 1	38.9904	31.7088	31.4114	113.821	109.836	113.217	34.04	112.29	-1.80945	down
GO:0016020	membrane	cellular_component	3	2.72261e-09	54004	Serinc-domain containing serine and sphingolipid biosynthesis protein	104.751	48.4197	43.547	128.218	134.368	127.38	65.57	129.99	-1.07227	down
GO:0016020	membrane	cellular_component	3	2.72261e-09	54015	dicarboxylate transport 2.1	270.196	344.639	337.515	0.380636	0.0986302	0.151866	317.45	0.21	10.4631	up
GO:0016020	membrane	cellular_component	3	2.72261e-09	54538	Nucleotide-sugar transporter family protein	10.4996	17.18	21.268	2.55712	1.83489	2.19743	16.32	2.2	2.80214	up
GO:0016020	membrane	cellular_component	3	2.72261e-09	55866	NA	184.177	187.715	184.816	38.4119	35.8059	39.0104	185.57	37.74	2.20929	up
GO:0016020	membrane	cellular_component	3	2.72261e-09	56482	NA	30.0607	32.165	26.0789	233.72	221.704	246.12	29.43	233.85	-3.07866	down
GO:0016020	membrane	cellular_component	3	2.72261e-09	56674	Glucose-6-phosphate/phosphate translocator-related	598.608	846.081	809.789	140.672	189.365	159.202	751.49	163.08	2.11842	up
GO:0016020	membrane	cellular_component	3	2.72261e-09	56955	MATE efflux family protein	56.8329	17.8645	16.2167	85.7384	95.4872	88.2693	30.3	89.83	-1.65127	down
GO:0016020	membrane	cellular_component	3	2.72261e-09	58975	chlorophyll A/B binding protein 1	2329.65	1590.65	1361.24	6841.25	6944.38	8439.96	1760.51	7408.53	-2.16093	down
GO:0016020	membrane	cellular_component	3	2.72261e-09	6072	Nodulin MtN21 /EamA-like transporter family protein	48.1635	28.6197	32.6208	68.1006	75.0147	69.1203	36.47	70.75	-1.04124	down
GO:0016020	membrane	cellular_component	3	2.72261e-09	61075	MATE efflux family protein	79.1289	94.6307	88.462	14.967	18.6469	13.8732	87.41	15.83	2.38007	up
GO:0016020	membrane	cellular_component	3	2.72261e-09	61250	light-harvesting chlorophyll-protein complex I subunit A4	544.309	243.829	200.563	1299.37	1366.09	1408.07	329.57	1357.84	-2.12811	down
GO:0016020	membrane	cellular_component	3	2.72261e-09	61447	Mechanosensitive ion channel protein	177.884	186.807	201.179	15.7898	14.4403	14.4524	188.62	14.89	3.57466	up
GO:0016020	membrane	cellular_component	3	2.72261e-09	62204	YGGT family protein	70.1641	40.7865	36.3012	101.491	97.4491	100.859	49.08	99.93	-1.11231	down
GO:0016020	membrane	cellular_component	3	2.72261e-09	62444	Nucleoside transporter family protein	91.7217	104.88	95.8532	0	0.377157	0.290363	97.48	0.22	8.69808	up
GO:0016020	membrane	cellular_component	3	2.72261e-09	62487	MATE efflux family protein	30.8851	33.0049	38.4941	6.82043	6.11392	7.79588	34.13	6.91	2.21476	up
GO:0016020	membrane	cellular_component	3	2.72261e-09	63147	Early-responsive to dehydration stress protein (ERD4)	60.9787	45.4157	55.3477	14.5682	9.22011	14.9168	53.91	12.9	1.97182	up
GO:0016020	membrane	cellular_component	3	2.72261e-09	63413	STELAR K+ outward rectifier	46.5708	51.6164	51.8972	2.69991	2.89167	2.36985	50.03	2.65	4.15033	up
GO:0016020	membrane	cellular_component	3	2.72261e-09	64185	light harvesting complex of photosystem II 5	683.718	321.779	243.329	1679.49	1655.97	1754.37	416.28	1696.61	-2.11314	down
GO:0016020	membrane	cellular_component	3	2.72261e-09	65361	NA	77.8588	81.2567	90.1131	843.03	768.047	794.562	83.08	801.88	-3.35907	down
GO:0016020	membrane	cellular_component	3	2.72261e-09	65909	amino acid transporter 1	381.724	447.941	435.571	150.38	151.763	144.031	421.75	148.72	1.41617	up
GO:0016020	membrane	cellular_component	3	2.72261e-09	66040	Nucleotide/sugar transporter family protein	25.3556	17.0907	17.5861	5.61516	8.72997	5.49898	20.01	6.61	1.51562	up
GO:0016020	membrane	cellular_component	3	2.72261e-09	66470	beta-1,4-N-acetylglucosaminyltransferase family protein	106.181	98.8412	93.9632	358.717	270.422	381.712	99.66	336.95	-1.84798	down
GO:0016020	membrane	cellular_component	3	2.72261e-09	66689	photosystem I light harvesting complex gene 3	429.668	331.069	126.029	12.3688	20.9305	4.63274	295.59	12.64	4.47051	up
GO:0016020	membrane	cellular_component	3	2.72261e-09	67011	light harvesting complex photosystem II	915.839	571.946	473.501	1250.52	1243.61	1288.82	653.76	1260.98	-1.03407	down
GO:0016020	membrane	cellular_component	3	2.72261e-09	67631	phosphoenolpyruvate carboxylase-related kinase 2	20.87	29.1293	28.5825	67.8337	74.175	69.1489	26.19	70.39	-1.51346	down
GO:0016020	membrane	cellular_component	3	2.72261e-09	7387	photosystem I light harvesting complex gene 6	747.801	374.915	294.084	1384.25	1431.74	1592.92	472.27	1469.64	-1.72406	down
GO:0016020	membrane	cellular_component	3	2.72261e-09	9438	FRA8 homolog	61.7554	58.424	61.0075	11.3591	10.2036	16.9196	60.4	12.83	2.14446	up
GO:0015979	photosynthesis	biological_process	5	2.11615e-06	11180	PS II oxygen-evolving complex 1	0.459902	0.451512	0.657587	25.1241	21.2182	29.2056	0.52	25.18	-5.67923	down
GO:0015979	photosynthesis	biological_process	5	2.11615e-06	13028	photosystem II subunit Q-2	1727.48	849.403	661.538	2182.07	2342.2	2249.32	1079.47	2257.86	-1.14981	down
GO:0015979	photosynthesis	biological_process	5	2.11615e-06	13998	Mog1/PsbP/DUF1795-like photosystem II reaction center PsbP family protein	63.3974	47.3878	45.8391	116.611	96.6918	107.784	52.21	107.03	-1.12401	down
GO:0015979	photosynthesis	biological_process	5	2.11615e-06	15266	solanesyl diphosphate synthase 1	20.5279	41.3863	44.8136	67.493	73.2861	70.2304	35.58	70.34	-1.07152	down
GO:0015979	photosynthesis	biological_process	5	2.11615e-06	18458	Photosystem I reaction centre subunit IV / PsaE protein	976.296	518.329	405.914	1699.82	1694.07	1627.47	633.51	1673.79	-1.48744	down
GO:0015979	photosynthesis	biological_process	5	2.11615e-06	21158	NA	1.66814	1.16979	0.681476	7.87534	7.99602	6.41242	1.17	7.43	-2.74816	down
GO:0015979	photosynthesis	biological_process	5	2.11615e-06	24389	photosystem I subunit D-2	1251.5	673.732	583.41	1903.01	1820.22	1975.71	836.21	1899.65	-1.27047	down
GO:0015979	photosynthesis	biological_process	5	2.11615e-06	27193	photosystem I subunit F	1187.8	651.623	559.337	2086.65	2045.7	2144.66	799.59	2092.34	-1.4742	down
GO:0015979	photosynthesis	biological_process	5	2.11615e-06	27681	photosystem I subunit l	881.662	436.844	391.659	1543.68	1499.2	1643.35	570.06	1562.07	-1.54073	down
GO:0015979	photosynthesis	biological_process	5	2.11615e-06	30990	photosystem II subunit O-2	2030.09	1208.86	1035.13	3148.35	3105.17	3263.88	1424.69	3172.46	-1.24158	down
GO:0015979	photosynthesis	biological_process	5	2.11615e-06	48009	photosystem II reaction center W	911.29	449.514	373.597	1244.04	1302.71	1201.35	578.13	1249.36	-1.19679	down
GO:0015979	photosynthesis	biological_process	5	2.11615e-06	48119	photosystem I subunit K	689.761	325.693	273.424	1102.22	1154.81	1165.57	429.63	1140.87	-1.49445	down
GO:0015979	photosynthesis	biological_process	5	2.11615e-06	52123	photosystem II BY	382.619	284.66	239.378	592.756	636.271	628.167	302.22	619.06	-1.12095	down
GO:0015979	photosynthesis	biological_process	5	2.11615e-06	52389	Minichromosome maintenance (MCM2/3/5) family protein	6.77889	19.0836	23.8815	0.881334	0.913482	1.23071	16.58	1.01	3.94932	up
GO:0015979	photosynthesis	biological_process	5	2.11615e-06	52698	photosystem II subunit X	1891.82	999.487	866.095	3054.82	2840.41	3026.07	1252.47	2973.77	-1.33418	down
GO:0015979	photosynthesis	biological_process	5	2.11615e-06	53060	photosystem I subunit H2	587.588	302.372	249.972	885.676	893.208	936.73	379.98	905.2	-1.33792	down
GO:0015979	photosynthesis	biological_process	5	2.11615e-06	58632	Photosystem II reaction center PsbP family protein	33.1058	35.6882	25.5243	70.0477	58.9898	68.122	31.44	65.72	-1.15333	down
GO:0015979	photosynthesis	biological_process	5	2.11615e-06	68113	Mog1/PsbP/DUF1795-like photosystem II reaction center PsbP family protein	51.0716	28.9799	29.4777	109.654	102.19	102.628	36.51	104.82	-1.60811	down
GO:0015979	photosynthesis	biological_process	5	2.11615e-06	911	Minichromosome maintenance (MCM2/3/5) family protein	7.66516	16.2234	20.5677	0.939937	1.1134	1.17862	14.82	1.08	3.68817	up
GO:0033178	proton-transporting two-sector ATPase complex, catalytic domain	cellular_component	6	2.65847e-05	25399	vacuolar ATP synthase subunit E1	591.486	708.966	746.331	112.135	121.716	109.347	682.26	114.4	2.4894	up
GO:0033178	proton-transporting two-sector ATPase complex, catalytic domain	cellular_component	6	2.65847e-05	25960	vacuolar ATP synthase subunit A	576.061	956.406	950.362	108.557	114.478	116.664	827.61	113.23	2.78122	up
GO:0033178	proton-transporting two-sector ATPase complex, catalytic domain	cellular_component	6	2.65847e-05	28997	vacuolar ATP synthase subunit D (VATD) / V-ATPase D subunit / vacuolar proton pump D subunit (VATPD)	197.508	267.219	264.732	70.5108	72.7228	68.1826	243.15	70.47	1.69907	up
GO:0033178	proton-transporting two-sector ATPase complex, catalytic domain	cellular_component	6	2.65847e-05	48882	ATP synthase alpha/beta family protein	1050.96	1232.32	1317.48	480.431	477.947	492.07	1200.25	483.48	1.2238	up
GO:0033178	proton-transporting two-sector ATPase complex, catalytic domain	cellular_component	6	2.65847e-05	64218	ATPase, V1 complex, subunit B protein	416.687	600.004	607.232	66.4225	72.3483	70.9463	541.31	69.91	2.86522	up
GO:0033178	proton-transporting two-sector ATPase complex, catalytic domain	cellular_component	6	2.65847e-05	9239	vacuolar ATPase subunit F family protein	303.163	405.661	442.304	65.8827	65.9312	65.8654	383.71	65.89	2.45376	up
GO:0009522	photosystem I	cellular_component	10	2.65847e-05	18458	Photosystem I reaction centre subunit IV / PsaE protein	976.296	518.329	405.914	1699.82	1694.07	1627.47	633.51	1673.79	-1.48744	down
GO:0009522	photosystem I	cellular_component	10	2.65847e-05	24389	photosystem I subunit D-2	1251.5	673.732	583.41	1903.01	1820.22	1975.71	836.21	1899.65	-1.27047	down
GO:0009522	photosystem I	cellular_component	10	2.65847e-05	27193	photosystem I subunit F	1187.8	651.623	559.337	2086.65	2045.7	2144.66	799.59	2092.34	-1.4742	down
GO:0009522	photosystem I	cellular_component	10	2.65847e-05	27681	photosystem I subunit l	881.662	436.844	391.659	1543.68	1499.2	1643.35	570.06	1562.07	-1.54073	down
GO:0009522	photosystem I	cellular_component	10	2.65847e-05	48119	photosystem I subunit K	689.761	325.693	273.424	1102.22	1154.81	1165.57	429.63	1140.87	-1.49445	down
GO:0009522	photosystem I	cellular_component	10	2.65847e-05	53060	photosystem I subunit H2	587.588	302.372	249.972	885.676	893.208	936.73	379.98	905.2	-1.33792	down
GO:0016820	hydrolase activity, acting on acid anhydrides, catalyzing transmembrane movement of substances	molecular_function	6	2.65847e-05	17630	vacuolar ATP synthase subunit H family protein	203.265	265.2	261.955	29.5824	30.6614	31.3779	243.47	30.54	2.90689	up
GO:0016820	hydrolase activity, acting on acid anhydrides, catalyzing transmembrane movement of substances	molecular_function	6	2.65847e-05	25960	vacuolar ATP synthase subunit A	576.061	956.406	950.362	108.557	114.478	116.664	827.61	113.23	2.78122	up
GO:0016820	hydrolase activity, acting on acid anhydrides, catalyzing transmembrane movement of substances	molecular_function	6	2.65847e-05	48882	ATP synthase alpha/beta family protein	1050.96	1232.32	1317.48	480.431	477.947	492.07	1200.25	483.48	1.2238	up
GO:0016820	hydrolase activity, acting on acid anhydrides, catalyzing transmembrane movement of substances	molecular_function	6	2.65847e-05	64218	ATPase, V1 complex, subunit B protein	416.687	600.004	607.232	66.4225	72.3483	70.9463	541.31	69.91	2.86522	up
GO:0016820	hydrolase activity, acting on acid anhydrides, catalyzing transmembrane movement of substances	molecular_function	6	2.65847e-05	64225	vacuolar ATP synthase subunit C (VATC) / V-ATPase C subunit / vacuolar proton pump C subunit (DET3)	317.07	418.329	395.448	49.6018	47.2767	47.0533	376.95	47.98	2.88554	up
GO:0016820	hydrolase activity, acting on acid anhydrides, catalyzing transmembrane movement of substances	molecular_function	6	2.65847e-05	66494	vacuolar ATP synthase subunit G2	524.043	538.165	507.263	71.5281	70.0669	72.2966	523.16	71.3	2.78742	up
GO:0015992	proton transport	biological_process	8	0.000154358	25960	vacuolar ATP synthase subunit A	576.061	956.406	950.362	108.557	114.478	116.664	827.61	113.23	2.78122	up
GO:0015992	proton transport	biological_process	8	0.000154358	29300	Inorganic H pyrophosphatase family protein	178.628	193.171	211.777	344.808	384.913	375.061	194.53	368.26	-1.00769	down
GO:0015992	proton transport	biological_process	8	0.000154358	48882	ATP synthase alpha/beta family protein	1050.96	1232.32	1317.48	480.431	477.947	492.07	1200.25	483.48	1.2238	up
GO:0015992	proton transport	biological_process	8	0.000154358	64218	ATPase, V1 complex, subunit B protein	416.687	600.004	607.232	66.4225	72.3483	70.9463	541.31	69.91	2.86522	up
GO:0015992	proton transport	biological_process	8	0.000154358	66494	vacuolar ATP synthase subunit G2	524.043	538.165	507.263	71.5281	70.0669	72.2966	523.16	71.3	2.78742	up
GO:0009538	photosystem I reaction center	cellular_component	11	0.000154358	18458	Photosystem I reaction centre subunit IV / PsaE protein	976.296	518.329	405.914	1699.82	1694.07	1627.47	633.51	1673.79	-1.48744	down
GO:0009538	photosystem I reaction center	cellular_component	11	0.000154358	24389	photosystem I subunit D-2	1251.5	673.732	583.41	1903.01	1820.22	1975.71	836.21	1899.65	-1.27047	down
GO:0009538	photosystem I reaction center	cellular_component	11	0.000154358	27193	photosystem I subunit F	1187.8	651.623	559.337	2086.65	2045.7	2144.66	799.59	2092.34	-1.4742	down
GO:0009538	photosystem I reaction center	cellular_component	11	0.000154358	27681	photosystem I subunit l	881.662	436.844	391.659	1543.68	1499.2	1643.35	570.06	1562.07	-1.54073	down
GO:0009538	photosystem I reaction center	cellular_component	11	0.000154358	53060	photosystem I subunit H2	587.588	302.372	249.972	885.676	893.208	936.73	379.98	905.2	-1.33792	down
GO:0055114	oxidation-reduction process	biological_process	5	0.000183605	12194	Long-chain fatty alcohol dehydrogenase family protein	26.3648	16.9421	14.3936	35.7243	42.724	39.4704	19.23	39.31	-1.11626	down
GO:0055114	oxidation-reduction process	biological_process	5	0.000183605	12331	NAD(P)H dehydrogenase C1	17.4548	19.5415	16.6384	36.9687	34.6781	37.0802	17.88	36.24	-1.10807	down
GO:0055114	oxidation-reduction process	biological_process	5	0.000183605	13410	NAD-dependent glycerol-3-phosphate dehydrogenase family protein	15.2537	19.3584	19.1505	63.482	62.9369	69.0762	17.92	65.17	-1.95109	down
GO:0055114	oxidation-reduction process	biological_process	5	0.000183605	13566	NAD(P)-binding Rossmann-fold superfamily protein	74.7801	43.1172	27.1552	149.302	175.491	151.715	48.35	158.84	-1.8005	down
GO:0055114	oxidation-reduction process	biological_process	5	0.000183605	14398	thiazole biosynthetic enzyme, chloroplast (ARA6) (THI1) (THI4)	4982.21	5884.04	5527.19	1269.58	1280.55	1376.91	5464.48	1309.01	1.97328	up
GO:0055114	oxidation-reduction process	biological_process	5	0.000183605	14510	sphingoid base hydroxylase 1	17.156	37.1537	43.2889	1.36125	0.705452	1.62933	32.53	1.23	4.62712	up
GO:0055114	oxidation-reduction process	biological_process	5	0.000183605	14561	Glutamyl-tRNA reductase family protein	207.895	198.517	158.056	401.103	417.18	410.932	188.16	409.74	-1.21005	down
GO:0055114	oxidation-reduction process	biological_process	5	0.000183605	14592	dehydroquinate dehydratase, putative / shikimate dehydrogenase, putative	37.5111	43.7168	41.6967	11.0988	15.2254	11.2007	40.97	12.51	1.62743	up
GO:0055114	oxidation-reduction process	biological_process	5	0.000183605	14707	glyoxylate reductase 2	147.442	181.14	201.501	56.3128	75.45	66.8548	176.69	66.21	1.33054	up
GO:0055114	oxidation-reduction process	biological_process	5	0.000183605	15220	catalase 1	273.592	46.2849	49.4817	534.11	483.123	611.628	123.12	542.95	-2.22581	down
GO:0055114	oxidation-reduction process	biological_process	5	0.000183605	15367	FAD-dependent oxidoreductase family protein	66.6145	80.8699	74.5085	15.9419	17.5248	17.9249	74	17.13	2.02322	up
GO:0055114	oxidation-reduction process	biological_process	5	0.000183605	16253	NAD(P)-binding Rossmann-fold superfamily protein	9.21205	12.768	10.4599	47.5106	54.5468	46.6601	10.81	49.57	-2.28356	down
GO:0055114	oxidation-reduction process	biological_process	5	0.000183605	16695	NA	7.08619	3.68307	1.49002	68.8763	69.6404	65.055	4.09	67.86	-4.13915	down
GO:0055114	oxidation-reduction process	biological_process	5	0.000183605	17252	6-phosphogluconate dehydrogenase family protein	56.0279	32.5544	31.3359	125.186	121.493	111.38	39.97	119.35	-1.66401	down
GO:0055114	oxidation-reduction process	biological_process	5	0.000183605	18568	methionine sulfoxide reductase B 2	129.975	112.746	123.471	297.202	244.568	280.752	122.06	274.17	-1.25629	down
GO:0055114	oxidation-reduction process	biological_process	5	0.000183605	19137	aldehyde dehydrogenase 5F1	60.9485	36.8789	35.2144	177.51	212.331	184.621	44.35	191.49	-2.19489	down
GO:0055114	oxidation-reduction process	biological_process	5	0.000183605	19760	NAD(P)H dehydrogenase B1	453.639	662.233	654.54	29.5255	36.8479	34.739	590.14	33.7	4.04316	up
GO:0055114	oxidation-reduction process	biological_process	5	0.000183605	20424	stromal ascorbate peroxidase	3.59884	3.53318	2.7083	17.2458	28.8646	24.2608	3.28	23.46	-2.87093	down
GO:0055114	oxidation-reduction process	biological_process	5	0.000183605	21158	NA	1.66814	1.16979	0.681476	7.87534	7.99602	6.41242	1.17	7.43	-2.74816	down
GO:0055114	oxidation-reduction process	biological_process	5	0.000183605	21422	methionine sulfoxide reductase B 1	136.685	85.932	81.6211	271.635	239.866	262.834	101.41	258.11	-1.43527	down
GO:0055114	oxidation-reduction process	biological_process	5	0.000183605	23349	glutathione reductase	105.986	26.1372	22.6472	175.577	163.253	179.277	51.59	172.7	-1.82799	down
GO:0055114	oxidation-reduction process	biological_process	5	0.000183605	23522	1-cysteine peroxiredoxin 1	1319.02	762.719	809.161	33.2703	32.7155	31.994	963.64	32.66	4.79679	up
GO:0055114	oxidation-reduction process	biological_process	5	0.000183605	24815	ferredoxin thioredoxin reductase catalytic beta chain family protein	82.6864	71.1519	71.5964	145.304	146.459	136.512	75.14	142.76	-1.01255	down
GO:0055114	oxidation-reduction process	biological_process	5	0.000183605	25301	catalase 2	741.165	273.123	245.71	994.553	1013.74	1040.51	420	1016.27	-1.35986	down
GO:0055114	oxidation-reduction process	biological_process	5	0.000183605	26453	glyceraldehyde-3-phosphate dehydrogenase of plastid 1	1030.47	1642.24	1674.35	63.2371	68.7646	72.1572	1449.02	68.05	4.32393	up
GO:0055114	oxidation-reduction process	biological_process	5	0.000183605	26878	cinnamyl alcohol dehydrogenase 6	731.674	732.156	763.229	96.1428	109.498	90.3852	742.35	98.68	2.82563	up
GO:0055114	oxidation-reduction process	biological_process	5	0.000183605	27305	6-phosphogluconate dehydrogenase family protein	702.249	883.45	909.311	151.44	162.883	149.094	831.67	154.47	2.34154	up
GO:0055114	oxidation-reduction process	biological_process	5	0.000183605	28454	Aldolase-type TIM barrel family protein	49.8896	78.7929	89.3615	23.0411	28.8095	24.3684	72.68	25.41	1.4302	up
GO:0055114	oxidation-reduction process	biological_process	5	0.000183605	28699	NAD(P)-linked oxidoreductase superfamily protein	36.4564	52.814	50.5376	24.2876	20.201	16.7485	46.6	20.41	1.10254	up
GO:0055114	oxidation-reduction process	biological_process	5	0.000183605	29142	Copper amine oxidase family protein	247.888	302.98	308.017	86.0945	100.807	102.454	286.3	96.45	1.48271	up
GO:0055114	oxidation-reduction process	biological_process	5	0.000183605	29226	nitrate reductase 1	224.863	262.973	256.612	28.215	22.2378	34.2405	248.15	28.23	3.0445	up
GO:0055114	oxidation-reduction process	biological_process	5	0.000183605	29754	aldehyde dehydrogenase 6B2	129.427	92.3421	81.5543	236.837	232.706	226.009	101.11	231.85	-1.28398	down
GO:0055114	oxidation-reduction process	biological_process	5	0.000183605	29829	Lactate/malate dehydrogenase family protein	181.055	195.489	218.089	80.2947	92.5298	83.6207	198.21	85.48	1.12706	up
GO:0055114	oxidation-reduction process	biological_process	5	0.000183605	29833	nitrite reductase 1	769.227	731.08	813.602	20.001	20.8219	17.8583	771.3	19.56	5.21503	up
GO:0055114	oxidation-reduction process	biological_process	5	0.000183605	45839	Copper amine oxidase family protein	260.741	333.75	305.046	42.0895	50.3509	50.7613	299.85	47.73	2.56362	up
GO:0055114	oxidation-reduction process	biological_process	5	0.000183605	46497	NA	600.358	765.04	699.714	121.863	170.495	94.5133	688.37	128.96	2.33338	up
GO:0055114	oxidation-reduction process	biological_process	5	0.000183605	46597	Alternative oxidase family protein	171.192	221.513	227.776	32.7533	32.6462	28.5257	206.83	31.31	2.63647	up
GO:0055114	oxidation-reduction process	biological_process	5	0.000183605	47044	fatty acid desaturase 8	40.0413	193.612	198.177	0	0	0	143.94	0	inf	up
GO:0055114	oxidation-reduction process	biological_process	5	0.000183605	47333	isocitrate dehydrogenase 1	363.765	452.522	491.458	34.6234	37.4266	29.9995	435.91	34.02	3.59346	up
GO:0055114	oxidation-reduction process	biological_process	5	0.000183605	47537	ribonuclease II family protein	136.245	163.805	162.804	37.7511	41.2393	45.0772	154.28	41.36	1.8114	up
GO:0055114	oxidation-reduction process	biological_process	5	0.000183605	47549	Pheophorbide a oxygenase family protein with Rieske [2Fe-2S] domain	28.837	86.0883	84.2879	156.913	159.482	163.955	66.4	160.12	-1.35938	down
GO:0055114	oxidation-reduction process	biological_process	5	0.000183605	47584	NAD(P)-binding Rossmann-fold superfamily protein	733.485	328.842	318.182	8.80329	10.5961	7.13794	460.17	8.85	5.61876	up
GO:0055114	oxidation-reduction process	biological_process	5	0.000183605	47604	Fatty acid/sphingolipid desaturase	135.645	151.702	149.831	337.698	310.43	305.675	145.73	317.93	-1.2136	down
GO:0055114	oxidation-reduction process	biological_process	5	0.000183605	4775	non-photochemical quenching 1	64.5162	38.8672	38.786	128.228	139.739	113.631	47.39	127.2	-1.5091	down
GO:0055114	oxidation-reduction process	biological_process	5	0.000183605	48592	NAD(P)-linked oxidoreductase superfamily protein	148.768	284.796	290.427	7.50284	7.77652	8.62524	241.33	7.97	4.83106	up
GO:0055114	oxidation-reduction process	biological_process	5	0.000183605	49034	cytochrome P450, family 711, subfamily A, polypeptide 1	155.397	56.4044	56.9138	298.803	347.087	271.078	89.57	305.66	-1.85365	down
GO:0055114	oxidation-reduction process	biological_process	5	0.000183605	49139	ascorbate peroxidase 6	33.4863	46.7639	49.0323	22.1012	17.7752	15.5157	43.09	18.46	1.13409	up
GO:0055114	oxidation-reduction process	biological_process	5	0.000183605	52294	cytochrome P450, family 707, subfamily A, polypeptide 4	19.6909	33.1082	33.8181	10.0747	11.8661	8.76996	28.87	10.24	1.40993	up
GO:0055114	oxidation-reduction process	biological_process	5	0.000183605	52322	Fatty acid/sphingolipid desaturase	79.3016	87.2181	94.9534	34.3058	39.6315	35.6439	87.16	36.53	1.16835	up
GO:0055114	oxidation-reduction process	biological_process	5	0.000183605	52441	GDP-D-mannose 3\',5\'-epimerase	495.457	520.49	549.407	1488.59	1304.82	1371.57	521.78	1388.32	-1.50034	down
GO:0055114	oxidation-reduction process	biological_process	5	0.000183605	52594	carotenoid isomerase	26.0861	18.4014	17.9587	44.7002	40.9277	44.508	20.82	43.38	-1.14692	down
GO:0055114	oxidation-reduction process	biological_process	5	0.000183605	52649	aldehyde dehydrogenase 11A3	318.495	549.45	556.732	136.058	149.1	142.868	474.89	142.68	1.64694	up
GO:0055114	oxidation-reduction process	biological_process	5	0.000183605	52808	homogentisate 1,2-dioxygenase	48.8962	44.3847	41.1992	191.844	180.802	183.052	44.83	185.23	-2.13462	down
GO:0055114	oxidation-reduction process	biological_process	5	0.000183605	52967	gibberellin 2-oxidase 8	415.638	385.86	380.449	10.6733	11.792	11.231	393.98	11.23	5.04586	up
GO:0055114	oxidation-reduction process	biological_process	5	0.000183605	53183	NADH-dependent glutamate synthase 1	290.191	295.02	265.058	45.6314	54.0068	45.0637	283.42	48.23	2.46926	up
GO:0055114	oxidation-reduction process	biological_process	5	0.000183605	5329	2-oxoglutarate (2OG) and Fe(II)-dependent oxygenase superfamily protein	61.8985	60.3586	63.0897	23.1298	29.236	23.8585	61.78	25.41	1.19688	up
GO:0055114	oxidation-reduction process	biological_process	5	0.000183605	53616	GroES-like zinc-binding alcohol dehydrogenase family protein	173.613	172.887	193.936	499.617	537.594	497.337	180.15	511.52	-1.59222	down
GO:0055114	oxidation-reduction process	biological_process	5	0.000183605	53625	isovaleryl-CoA-dehydrogenase	52.6003	35.0726	35.4114	153.727	142.176	145.668	41.03	147.19	-1.93005	down
GO:0055114	oxidation-reduction process	biological_process	5	0.000183605	53871	NA	82.3391	140.206	123.136	35.5043	43.4044	35.3046	115.23	38.07	1.51116	up
GO:0055114	oxidation-reduction process	biological_process	5	0.000183605	54075	acyl-CoA oxidase 2	77.1079	62.8462	65.0071	132.66	139.126	142.108	68.32	137.96	-1.10081	down
GO:0055114	oxidation-reduction process	biological_process	5	0.000183605	54363	Lactate/malate dehydrogenase family protein	80.8744	51.2831	50.6937	129.485	118.513	125.394	60.95	124.46	-1.11653	down
GO:0055114	oxidation-reduction process	biological_process	5	0.000183605	54433	NAD-dependent malic enzyme 1	66.0273	110.932	115.449	11.1071	13.7507	10.9146	97.47	11.92	2.94498	up
GO:0055114	oxidation-reduction process	biological_process	5	0.000183605	54553	root FNR 2	403.331	759.293	742.797	213.926	189.226	177.4	635.14	193.52	1.62564	up
GO:0055114	oxidation-reduction process	biological_process	5	0.000183605	54671	2-oxoglutarate (2OG) and Fe(II)-dependent oxygenase superfamily protein	552.39	624.922	613.004	0.938022	1.45836	1.2475	596.77	1.21	8.85585	up
GO:0055114	oxidation-reduction process	biological_process	5	0.000183605	54823	multifunctional protein 2	185.782	75.8314	70.8074	353.733	355.424	379.229	110.81	362.8	-1.79671	down
GO:0055114	oxidation-reduction process	biological_process	5	0.000183605	54894	aldehyde dehydrogenase 2B4	53.6125	21.0774	18.5392	125.882	130.938	148.969	31.08	135.26	-2.20868	down
GO:0055114	oxidation-reduction process	biological_process	5	0.000183605	56501	2-oxoglutarate (2OG) and Fe(II)-dependent oxygenase superfamily protein	39.7097	33.5814	31.7623	141.863	119.829	118.49	35.02	126.73	-1.94354	down
GO:0055114	oxidation-reduction process	biological_process	5	0.000183605	57727	NA	105.592	61.5197	73.015	174.886	184.895	169.734	80.04	176.51	-1.22624	down
GO:0055114	oxidation-reduction process	biological_process	5	0.000183605	57881	Isocitrate/isopropylmalate dehydrogenase family protein	407.301	113.858	96.8415	602.792	577.435	610.656	206	596.96	-1.6198	down
GO:0055114	oxidation-reduction process	biological_process	5	0.000183605	58917	endoplasmic reticulum oxidoreductins 2	28.0982	21.0306	20.8835	48.4079	58.3415	53.2998	23.34	53.35	-1.27819	down
GO:0055114	oxidation-reduction process	biological_process	5	0.000183605	59547	ACT-like protein tyrosine kinase family protein	46.4529	44.8729	43.6812	18.1409	16.1675	16.3353	45	16.88	1.32904	up
GO:0055114	oxidation-reduction process	biological_process	5	0.000183605	60746	polyamine oxidase 5	46.8263	71.2797	62.389	3.50903	4.62894	2.80005	60.16	3.65	3.96035	up
GO:0055114	oxidation-reduction process	biological_process	5	0.000183605	62130	NA	59.1695	88.3708	95.8532	18.2548	17.1607	12.534	81.13	15.98	2.2567	up
GO:0055114	oxidation-reduction process	biological_process	5	0.000183605	62234	NA	266.516	173.161	158.317	62.6677	72.7324	57.492	199.33	64.3	1.54797	up
GO:0055114	oxidation-reduction process	biological_process	5	0.000183605	63513	glutamate dehydrogenase 2	82.1318	76.1224	78.4271	190.388	186.994	198.363	78.89	191.91	-1.37067	down
GO:0055114	oxidation-reduction process	biological_process	5	0.000183605	65414	cytochrome P450, family 711, subfamily A, polypeptide 1	72.6984	102.107	127.021	246.022	264.867	217.853	100.61	242.91	-1.35879	down
GO:0055114	oxidation-reduction process	biological_process	5	0.000183605	65415	Cytochrome P450 superfamily protein	32.3029	37.3545	46.0878	637.045	705.983	404.933	38.58	582.65	-4.00078	down
GO:0055114	oxidation-reduction process	biological_process	5	0.000183605	65656	ent-kaurenoic acid hydroxylase 2	57.5064	41.4305	42.5193	186.548	254.798	163.096	47.15	201.48	-2.17768	down
GO:0055114	oxidation-reduction process	biological_process	5	0.000183605	65685	GroES-like zinc-binding alcohol dehydrogenase family protein	154.618	76.7452	66.9813	219.221	252.731	226.278	99.45	232.74	-1.31113	down
GO:0055114	oxidation-reduction process	biological_process	5	0.000183605	65796	rhamnose biosynthesis 1	36.5383	89.569	127.565	5.44255	7.67814	7.47947	84.56	6.87	3.53541	up
GO:0055114	oxidation-reduction process	biological_process	5	0.000183605	65805	Cyclopropane-fatty-acyl-phospholipid synthase	265.054	241.456	249.34	105.072	112.389	109.386	251.95	108.95	1.1227	up
GO:0055114	oxidation-reduction process	biological_process	5	0.000183605	65965	isocitrate dehydrogenase VI	497.687	579.98	627.408	87.2243	94.9262	80.0413	568.36	87.4	2.61475	up
GO:0055114	oxidation-reduction process	biological_process	5	0.000183605	66324	acyl-CoA oxidase 6	125.822	59.6634	51.0919	164.909	145.261	167.749	78.86	159.31	-1.10153	down
GO:0055114	oxidation-reduction process	biological_process	5	0.000183605	66639	NAD(P)H dehydrogenase B1	85.6856	21.8233	20.2383	186.694	185.27	196.621	42.58	189.53	-2.23854	down
GO:0055114	oxidation-reduction process	biological_process	5	0.000183605	67041	FAD/NAD(P)-binding oxidoreductase family protein	383.245	326.741	396.72	151.992	156.966	132.218	368.9	147.06	1.2408	up
GO:0055114	oxidation-reduction process	biological_process	5	0.000183605	67663	mitochondrial lipoamide dehydrogenase 1	200.387	355.548	327.361	108.022	114.575	109.374	294.43	110.66	1.32359	up
GO:0055114	oxidation-reduction process	biological_process	5	0.000183605	68344	Aldolase-type TIM barrel family protein	178.259	87.5033	78.7063	309.065	328.916	280.096	114.82	306.03	-1.49877	down
GO:0055114	oxidation-reduction process	biological_process	5	0.000183605	9381	Erv1/Alr family protein	14.089	6.38398	14.7214	36.5466	36.3645	36.7449	11.73	36.55	-1.72512	down
GO:0046961	proton-transporting ATPase activity, rotational mechanism	molecular_function	16	0.000201054	17630	vacuolar ATP synthase subunit H family protein	203.265	265.2	261.955	29.5824	30.6614	31.3779	243.47	30.54	2.90689	up
GO:0046961	proton-transporting ATPase activity, rotational mechanism	molecular_function	16	0.000201054	25399	vacuolar ATP synthase subunit E1	591.486	708.966	746.331	112.135	121.716	109.347	682.26	114.4	2.4894	up
GO:0046961	proton-transporting ATPase activity, rotational mechanism	molecular_function	16	0.000201054	25960	vacuolar ATP synthase subunit A	576.061	956.406	950.362	108.557	114.478	116.664	827.61	113.23	2.78122	up
GO:0046961	proton-transporting ATPase activity, rotational mechanism	molecular_function	16	0.000201054	28997	vacuolar ATP synthase subunit D (VATD) / V-ATPase D subunit / vacuolar proton pump D subunit (VATPD)	197.508	267.219	264.732	70.5108	72.7228	68.1826	243.15	70.47	1.69907	up
GO:0046961	proton-transporting ATPase activity, rotational mechanism	molecular_function	16	0.000201054	48882	ATP synthase alpha/beta family protein	1050.96	1232.32	1317.48	480.431	477.947	492.07	1200.25	483.48	1.2238	up
GO:0046961	proton-transporting ATPase activity, rotational mechanism	molecular_function	16	0.000201054	64218	ATPase, V1 complex, subunit B protein	416.687	600.004	607.232	66.4225	72.3483	70.9463	541.31	69.91	2.86522	up
GO:0046961	proton-transporting ATPase activity, rotational mechanism	molecular_function	16	0.000201054	65925	ATP synthase epsilon chain, mitochondrial	351.02	369.27	361.466	139.635	141.608	133.647	360.59	138.3	1.29532	up
GO:0046961	proton-transporting ATPase activity, rotational mechanism	molecular_function	16	0.000201054	9239	vacuolar ATPase subunit F family protein	303.163	405.661	442.304	65.8827	65.9312	65.8654	383.71	65.89	2.45376	up
GO:0055085	transmembrane transport	biological_process	5	0.000284896	13172	Major facilitator superfamily protein	97.6046	23.5874	25.049	176.891	186.493	183.713	48.75	182.37	-1.98708	down
GO:0055085	transmembrane transport	biological_process	5	0.000284896	13338	bidirectional amino acid transporter 1	23.61	21.5262	27.1312	1.30143	0.476084	0.346162	24.09	0.71	5.03696	up
GO:0055085	transmembrane transport	biological_process	5	0.000284896	13676	bidirectional amino acid transporter 1	15.6083	5.79398	5.21849	54.2051	44.6202	46.8055	8.87	48.54	-2.54466	down
GO:0055085	transmembrane transport	biological_process	5	0.000284896	13921	bidirectional amino acid transporter 1	51.779	71.6183	85.0923	14.393	12.1623	13.1578	69.5	13.24	2.30315	up
GO:0055085	transmembrane transport	biological_process	5	0.000284896	16693	chloride channel D	69.7948	89.7595	99.1589	7.62519	13.3797	8.62379	86.24	9.88	3.03854	up
GO:0055085	transmembrane transport	biological_process	5	0.000284896	19750	phosphate transporter 4;1	36.5634	24.0349	24.7761	95.2077	101.792	102.664	28.46	99.89	-1.89767	down
GO:0055085	transmembrane transport	biological_process	5	0.000284896	22760	dicarboxylate transporter 1	124.102	226.457	239.571	34.5907	29.3507	30.4622	196.71	31.47	2.55441	up
GO:0055085	transmembrane transport	biological_process	5	0.000284896	24081	Major facilitator superfamily protein	25.4932	21.4293	22.3949	48.9959	52.4138	49.0501	23.11	50.15	-1.20445	down
GO:0055085	transmembrane transport	biological_process	5	0.000284896	26312	phosphate transporter 4;5	58.6344	63.4045	62.119	132.82	151.921	139.941	61.39	141.56	-1.29199	down
GO:0055085	transmembrane transport	biological_process	5	0.000284896	28179	AZA-guanine resistant1	147.945	128.2	143.181	7.29827	7.45159	8.08364	139.78	7.61	4.1111	up
GO:0055085	transmembrane transport	biological_process	5	0.000284896	28993	nitrate transporter 2.4	1806.38	1560.22	1705.2	60.9506	64.9654	66.2755	1690.6	64.06	4.63497	up
GO:0055085	transmembrane transport	biological_process	5	0.000284896	29009	amino acid transporter 1	480.77	473.247	452.657	150.54	154.549	127.656	468.89	144.25	1.61437	up
GO:0055085	transmembrane transport	biological_process	5	0.000284896	29643	Major facilitator superfamily protein	640.484	446.858	364.406	1278.21	1438.22	1275.34	483.92	1330.59	-1.54466	down
GO:0055085	transmembrane transport	biological_process	5	0.000284896	30678	solute:sodium symporters;urea transmembrane transporters	702.217	818.81	741.146	10.8158	14.8192	12.1182	754.06	12.58	5.81983	up
GO:0055085	transmembrane transport	biological_process	5	0.000284896	30742	inositol transporter 2	18.8706	11.6328	10.3535	38.7729	38.3465	37.1583	13.62	38.09	-1.57013	down
GO:0055085	transmembrane transport	biological_process	5	0.000284896	47512	Xanthine/uracil permease family protein	86.1991	111.17	100.511	16.84	19.5666	14.8071	99.29	17.07	2.45433	up
GO:0055085	transmembrane transport	biological_process	5	0.000284896	47597	Major facilitator superfamily protein	33.4152	44.0266	48.0386	13.0603	13.4858	11.5969	41.83	12.71	1.63427	up
GO:0055085	transmembrane transport	biological_process	5	0.000284896	48033	solute:sodium symporters;urea transmembrane transporters	95.1675	92.4538	99.9918	26.5196	36.6029	29.8404	95.87	30.99	1.54488	up
GO:0055085	transmembrane transport	biological_process	5	0.000284896	48419	sodium proton exchanger, putative (NHX7) (SOS1)	84.0665	122.169	114.496	25.4215	27.0411	21.6647	106.91	24.71	2.02645	up
GO:0055085	transmembrane transport	biological_process	5	0.000284896	48735	bidirectional amino acid transporter 1	76.273	59.9482	61.6815	23.4573	25.2557	25.5705	65.97	24.76	1.32601	up
GO:0055085	transmembrane transport	biological_process	5	0.000284896	49153	solute:sodium symporters;urea transmembrane transporters	1.89885	3.21999	2.34482	5.70471	7.72285	8.17522	2.49	7.2	-1.62121	down
GO:0055085	transmembrane transport	biological_process	5	0.000284896	52684	NA	486.873	580.417	538.149	105.06	160.965	75.4167	535.15	113.81	2.152	up
GO:0055085	transmembrane transport	biological_process	5	0.000284896	53153	Major facilitator superfamily protein	58.7591	75.2636	72.6936	28.1739	26.6344	30.5106	68.91	28.44	1.18757	up
GO:0055085	transmembrane transport	biological_process	5	0.000284896	53548	solute:sodium symporters;urea transmembrane transporters	163.863	251.814	246.677	0	0.0984074	0	220.78	0.03	12.6605	up
GO:0055085	transmembrane transport	biological_process	5	0.000284896	54015	dicarboxylate transport 2.1	270.196	344.639	337.515	0.380636	0.0986302	0.151866	317.45	0.21	10.4631	up
GO:0055085	transmembrane transport	biological_process	5	0.000284896	54617	phosphate transporter 1;9	89.9641	45.5601	36.6695	106.387	122.504	107.128	57.4	112.01	-1.04886	down
GO:0055085	transmembrane transport	biological_process	5	0.000284896	54874	YELLOW STRIPE like 6	101.351	94.9158	91.7176	35.3861	49.8137	33.498	95.99	39.57	1.19548	up
GO:0055085	transmembrane transport	biological_process	5	0.000284896	56674	Glucose-6-phosphate/phosphate translocator-related	598.608	846.081	809.789	140.672	189.365	159.202	751.49	163.08	2.11842	up
GO:0055085	transmembrane transport	biological_process	5	0.000284896	56955	MATE efflux family protein	56.8329	17.8645	16.2167	85.7384	95.4872	88.2693	30.3	89.83	-1.65127	down
GO:0055085	transmembrane transport	biological_process	5	0.000284896	58119	Eukaryotic protein of unknown function (DUF914)	37.5919	46.8137	45.6337	17.8664	20.9872	20.6381	43.35	19.83	1.04105	up
GO:0055085	transmembrane transport	biological_process	5	0.000284896	60162	Auxin efflux carrier family protein	14.9224	8.87262	7.81342	32.3188	33.4977	32.9149	10.54	32.91	-1.72918	down
GO:0055085	transmembrane transport	biological_process	5	0.000284896	61075	MATE efflux family protein	79.1289	94.6307	88.462	14.967	18.6469	13.8732	87.41	15.83	2.38007	up
GO:0055085	transmembrane transport	biological_process	5	0.000284896	61447	Mechanosensitive ion channel protein	177.884	186.807	201.179	15.7898	14.4403	14.4524	188.62	14.89	3.57466	up
[truncated: 2,302 more rows]

## Sheet: Enriched pathways with DEGs
pathway_id	pathway_name	S gene number	TS gene number	B gene number	TB gene number	pvalue	pathway_link
[truncated: 231 more rows]

[truncated: 10 more sheets: Calvin cycle, Photosynthesis, PPP, Glyco Gluconeo, TCA cycle, Oxidative phosphorylation, Nitrogen metabolism, FA degradation, FA biosynthesis, DGE enriched gene families]
